# Supplementary material for: 5-Acetyl-4-(4-chloro­phen­yl)-6-methyl-3,4-dihydro­pyrimidine-2(1H)-thione
Source: Acta Crystallogr Sect E Struct Rep Online. 2009 Feb 21;65(Pt 3):o564–5. doi: 10.1107/S1600536809005029 (PMC2968427; doi:10.1107/S1600536809005029)
Supplement: Supplementary file 1 [file e-65-0o564-sup1.cif]

##############################################################################
###                                                                        ###
###        Electronic paper (Acta Crystallographica Section E)             ###
###                                                                        ###
##############################################################################
#                                                                            #
# This CIF contains the data in a paper accepted for publication in Acta     #
# Crystallographica Section E. It conforms to the requirements of Notes      #
# for Authors for Section E, and has been peer reviewed under the auspices   #
# of the IUCr Commission on Journals.                                        #
#                                                                            #
# Full details of the Crystallographic Information File format               #
# are given in the paper "The Crystallographic Information File (CIF):       #
# a New Standard Archive File for Crystallography" by S. R. Hall, F. H.      #
# Allen and I. D. Brown [Acta Cryst. (1991), A47, 655-685].                  #
#                                                                            #
# The current version of the core CIF dictionary is obtainable from          #
# ftp://ftp.iucr.org/pub/cif_core.dic. The current version number is 2.4.    #
#                                                                            #
# Software is freely available for graphical display of the structure(s) in  #
# this CIF.  For information consult the CIF home page http://www.iucr.org/  #
# cif/home.html                                                              #
#                                                                            #
# This file may be used for bona fide research purposes within the           #
# scientific community so long as proper attribution is given to the journal # 
# article from which it was obtained.                                        #
#                                                                            #
##############################################################################
                                             
data_global
_audit_creation_method     'PLATON <TABLE ACC> option'
_journal_date_recd_electronic     2009-02-05
_journal_date_accepted     2009-02-11
_journal_name_full     'Acta Crystallographica, Section E'
_journal_year     2009
_journal_volume     65
_journal_issue      3
_journal_page_first     o564
_journal_page_last     o565
_journal_paper_category     QO
_journal_coeditor_code     HG2476
_publ_contact_author_name
;
A. Thiruvalluvar
;
_publ_contact_author_address
;
PG Research Department of Physics
Rajah Serfoji Government College (Autonomous)
Thanjavur-613 005
Tamil Nadu
India
;
_publ_contact_author_email     athiru@vsnl.net
_publ_contact_author_fax     'none'
_publ_contact_author_phone     '+91(4362)255490'
_publ_section_title
;
5-Acetyl-4-(4-chlorophenyl)-6-methyl-3,4-dihydropyrimidine-2(1<i>H</i>)-thione
;
loop_
    _publ_author_name
    _publ_author_footnote
    _publ_author_address
    'N. Anuradha'
;
?
;
;
PG Research Department of Physics
Rajah Serfoji Government College (Autonomous)
Thanjavur 613 005
Tamil Nadu
India
;
    'A. Thiruvalluvar'
;
?
;
;
PG Research Department of Physics
Rajah Serfoji Government College (Autonomous)
Thanjavur 613 005
Tamil Nadu
India
;
    'K. Pandiarajan'
;
?
;
;
Department of Chemistry,
Annamalai University,
Annamalai Nagar 608 002,
Tamilnadu,
India
;
    'S. Chitra'
;
?
;
;
Department of Chemistry,
Annamalai University,
Annamalai Nagar 608 002,
Tamilnadu,
India
;
    'R. J. Butcher'
;
?
;
;
Department of Chemistry,
Howard University,
525 College Street NW,
Washington
DC 20059,
USA
;
data_I
_chemical_name_systematic
;
5-Acetyl-4-(4-chlorophenyl)-6-methyl-3,4-dihydropyrimidine-2(1<i>H</i>)-thione
;
_chemical_name_common     Dihydropyrimidine-2(1H)-thione
_chemical_formula_moiety     'C13 H13 Cl N2 O S'
_chemical_formula_sum     'C13 H13 Cl N2 O S'
_chemical_formula_structural     'C13 H13 Cl N2 O S'
_chemical_formula_iupac     'C13 H13 Cl N2 O S'
_chemical_formula_weight     280.77
_chemical_melting_point     529.5
_symmetry_cell_setting     triclinic
_symmetry_space_group_name_H-M     'P -1'
_symmetry_space_group_name_Hall     '-P 1'
loop_
    _symmetry_equiv_pos_site_id
    _symmetry_equiv_pos_as_xyz
    1 x,y,z
    2 -x,-y,-z
_cell_length_a     7.2389(6)
_cell_length_b     8.2304(7)
_cell_length_c     12.9038(11)
_cell_angle_alpha     73.366(7)
_cell_angle_beta     89.373(7)
_cell_angle_gamma     72.613(7)
_cell_volume     700.62(11)
_cell_formula_units_Z     2
_cell_measurement_reflns_used     2326
_cell_measurement_theta_min     5.8854
_cell_measurement_theta_max     77.1588
_cell_measurement_temperature     295(2)
_cell_special_details
;
?
;
_exptl_crystal_description     'Prism'
_exptl_crystal_colour     'colourless'
_exptl_crystal_size_max     0.42
_exptl_crystal_size_mid     0.25
_exptl_crystal_size_min     0.22
_exptl_crystal_size_rad     ?
_exptl_crystal_density_diffrn     1.331
_exptl_crystal_density_meas     ?
_exptl_crystal_density_method     'Not Measured'
_exptl_crystal_F_000     292
_exptl_absorpt_coefficient_mu     3.722
_exptl_absorpt_correction_type     'multi-scan'
_exptl_absorpt_process_details     '(CrysAlis RED; Oxford Diffraction, 2008)'
_exptl_absorpt_correction_T_min     0.18227
_exptl_absorpt_correction_T_max     1.00000
_exptl_special_details
;
;
_diffrn_ambient_temperature     295(2)
_diffrn_radiation_type     CuK\a
_diffrn_radiation_wavelength     1.54184
_diffrn_radiation_source     'fine-focus sealed tube'
_diffrn_radiation_monochromator     graphite
_diffrn_measurement_device_type     'Oxford Diffraction Gemini R'
_diffrn_measurement_method     '\f and \w'
_diffrn_detector_area_resol_mean     10.5081
_diffrn_reflns_number     6666
_diffrn_reflns_av_R_equivalents     0.0363
_diffrn_reflns_av_sigmaI/netI     0.0349
_diffrn_reflns_theta_min     5.90
_diffrn_reflns_theta_max     77.41
_diffrn_reflns_theta_full     67.50
_diffrn_measured_fraction_theta_max     0.965
_diffrn_measured_fraction_theta_full     0.988
_diffrn_reflns_limit_h_min     -9
_diffrn_reflns_limit_h_max     5
_diffrn_reflns_limit_k_min     -10
_diffrn_reflns_limit_k_max     9
_diffrn_reflns_limit_l_min     -16
_diffrn_reflns_limit_l_max     16
_diffrn_standards_number     0
_diffrn_standards_interval_count     0
_diffrn_standards_interval_time     0
_diffrn_standards_decay_%     0
_refine_special_details
;
Refinement of <i>F</i>^2^ against ALL reflections. The weighted <i>R</i>-factor
<i>wR</i> and goodness of fit <i>S</i> are based on <i>F</i>^2^, conventional
<i>R</i>-factors <i>R</i> are based on <i>F</i>, with <i>F</i> set to zero for
negative <i>F</i>^2^. The threshold expression of <i>F</i>^2^ >
2\s(<i>F</i>^2^) is used only for calculating <i>R</i>-factors(gt) <i>etc</i>.
and is not relevant to the choice of reflections for refinement.
<i>R</i>-factors based on <i>F</i>^2^ are statistically about twice as large
as those based on <i>F</i>, and <i>R</i>- factors based on ALL data will be
even larger.
;
_reflns_number_total     2878
_reflns_number_gt     2105
_reflns_threshold_expression     I>2\s(I)
_refine_ls_structure_factor_coef     Fsqd
_refine_ls_matrix_type     full
_refine_ls_R_factor_all     0.0926
_refine_ls_R_factor_gt     0.0710
_refine_ls_wR_factor_gt     0.1863
_refine_ls_wR_factor_ref     0.2016
_refine_ls_goodness_of_fit_ref     1.031
_refine_ls_restrained_S_all     1.031
_refine_ls_number_reflns     2878
_refine_ls_number_parameters     173
_refine_ls_number_restraints     0
_refine_ls_hydrogen_treatment     mixed
_refine_ls_weighting_scheme     calc
_refine_ls_weighting_details
         'calc w=1/[\s^2^(Fo^2^)+(0.1275P)^2^+0.1258P] where P=(Fo^2^+2Fc^2^)/3'
_atom_sites_solution_hydrogens     geom
_atom_sites_solution_primary     direct
_atom_sites_solution_secondary     difmap
_refine_ls_shift/su_max     0.001
_refine_ls_shift/su_max_lt     0.001
_refine_ls_shift/su_mean     0.000
_refine_diff_density_max     0.529
_refine_diff_density_min     -0.229
_refine_ls_extinction_method     none
_refine_ls_extinction_coef     ?
loop_
    _atom_type_symbol
    _atom_type_description
    _atom_type_scat_dispersion_real
    _atom_type_scat_dispersion_imag
    _atom_type_scat_source
    S S 0.3331 0.5567 'International Tables Vol C Tables 4.2.6.8 and 6.1.1.4'
    O O 0.0492 0.0322 'International Tables Vol C Tables 4.2.6.8 and 6.1.1.4'
    N N 0.0311 0.0180 'International Tables Vol C Tables 4.2.6.8 and 6.1.1.4'
    Cl Cl 0.3639 0.7018 'International Tables Vol C Tables 4.2.6.8 and 6.1.1.4'
    H H 0.0000 0.0000 'International Tables Vol C Tables 4.2.6.8 and 6.1.1.4'
    C C 0.0181 0.0091 'International Tables Vol C Tables 4.2.6.8 and 6.1.1.4'
_computing_data_collection     'CrysAlis CCD (Oxford Diffraction, 2008)'
_computing_cell_refinement     'CrysAlis RED (Oxford Diffraction, 2008)'
_computing_data_reduction     'CrysAlis RED (Oxford Diffraction, 2008'
_computing_structure_solution     'SHELXS97 (Sheldrick, 2008)'
_computing_structure_refinement     'SHELXL97 (Sheldrick, 2008)'
_computing_molecular_graphics     'ORTEP-3 (Farrugia, 1997)'
_computing_publication_material     'PLATON (Spek, 2009)'
loop_
    _atom_site_type_symbol
    _atom_site_label
    _atom_site_fract_x
    _atom_site_fract_y
    _atom_site_fract_z
    _atom_site_U_iso_or_equiv
    _atom_site_thermal_displace_type
    _atom_site_calc_flag
    _atom_site_refinement_flags
    _atom_site_occupancy
    Cl Cl1 0.5516(3) 0.8292(2) -0.08141(12) 0.1388(8) Uani d . 1.000
    S S2 1.30462(11) 0.38375(11) 0.46485(8) 0.0548(3) Uani d . 1.000
    O O15 0.6554(3) 0.0586(3) 0.3317(3) 0.0656(9) Uani d . 1.000
    N N1 1.2495(3) 0.1540(3) 0.3701(2) 0.0469(8) Uani d . 1.000
    N N3 0.9758(3) 0.3326(3) 0.4163(2) 0.0449(8) Uani d . 1.000
    C C2 1.1665(4) 0.2871(4) 0.4144(3) 0.0429(8) Uani d . 1.000
    C C4 0.8486(4) 0.2810(4) 0.3534(3) 0.0418(8) Uani d . 1.000
    C C5 0.9546(4) 0.1023(4) 0.3372(3) 0.0410(8) Uani d . 1.000
    C C6 1.1509(4) 0.0490(4) 0.3417(2) 0.0410(8) Uani d . 1.000
    C C15 0.8251(4) 0.0061(4) 0.3157(3) 0.0467(9) Uani d . 1.000
    C C16 0.8904(5) -0.1503(5) 0.2717(4) 0.0669(13) Uani d . 1.000
    C C41 0.7733(5) 0.4234(4) 0.2449(3) 0.0486(9) Uani d . 1.000
    C C42 0.8999(6) 0.4851(5) 0.1744(3) 0.0681(12) Uani d . 1.000
    C C43 0.8321(8) 0.6118(6) 0.0741(4) 0.0832(16) Uani d . 1.000
    C C44 0.6360(9) 0.6762(6) 0.0464(4) 0.0843(16) Uani d . 1.000
    C C45 0.5095(8) 0.6201(7) 0.1132(5) 0.0967(19) Uani d . 1.000
    C C46 0.5777(6) 0.4951(6) 0.2145(4) 0.0738(16) Uani d . 1.000
    C C61 1.2863(4) -0.1154(4) 0.3226(3) 0.0563(12) Uani d . 1.000
    H H1 1.367(5) 0.131(4) 0.361(3) 0.040(8) Uiso d . 1.000
    H H3 0.910(5) 0.415(5) 0.448(3) 0.058(10) Uiso d . 1.000
    H H4 0.73685 0.26846 0.39490 0.0500 Uiso calc R 1.000
    H H16A 0.78061 -0.18685 0.25915 0.1003 Uiso calc R 1.000
    H H16B 0.98424 -0.24715 0.32324 0.1003 Uiso calc R 1.000
    H H16C 0.94799 -0.11707 0.20472 0.1003 Uiso calc R 1.000
    H H42 1.03260 0.44097 0.19439 0.0819 Uiso calc R 1.000
    H H43 0.91806 0.65179 0.02692 0.0998 Uiso calc R 1.000
    H H45 0.37713 0.66430 0.09217 0.1159 Uiso calc R 1.000
    H H46 0.48960 0.45990 0.26195 0.0886 Uiso calc R 1.000
    H H61A 1.25700 -0.21851 0.36724 0.0843 Uiso calc R 1.000
    H H61B 1.41785 -0.12402 0.34080 0.0843 Uiso calc R 1.000
    H H61C 1.27086 -0.10909 0.24764 0.0843 Uiso calc R 1.000
loop_
    _atom_site_aniso_label
    _atom_site_aniso_U_11
    _atom_site_aniso_U_22
    _atom_site_aniso_U_33
    _atom_site_aniso_U_12
    _atom_site_aniso_U_13
    _atom_site_aniso_U_23
    Cl1 0.2014(19) 0.0993(10) 0.0671(8) -0.0081(12) -0.0255(10) 0.0105(7)
    S2 0.0423(4) 0.0610(5) 0.0724(6) -0.0201(3) 0.0039(3) -0.0325(4)
    O15 0.0355(11) 0.0666(14) 0.105(2) -0.0201(10) 0.0099(12) -0.0365(14)
    N1 0.0286(11) 0.0521(14) 0.0644(17) -0.0132(10) 0.0056(10) -0.0232(12)
    N3 0.0377(12) 0.0493(13) 0.0526(15) -0.0123(10) 0.0049(10) -0.0238(12)
    C2 0.0392(14) 0.0462(14) 0.0448(16) -0.0147(12) 0.0011(12) -0.0141(12)
    C4 0.0353(13) 0.0450(14) 0.0465(16) -0.0120(11) 0.0055(11) -0.0164(12)
    C5 0.0373(13) 0.0388(13) 0.0467(16) -0.0110(10) 0.0029(11) -0.0133(12)
    C6 0.0368(13) 0.0406(13) 0.0465(16) -0.0135(11) 0.0033(11) -0.0126(11)
    C15 0.0375(14) 0.0459(15) 0.0549(18) -0.0152(12) -0.0018(12) -0.0094(13)
    C16 0.0512(18) 0.064(2) 0.098(3) -0.0223(16) 0.0000(19) -0.038(2)
    C41 0.0530(16) 0.0433(15) 0.0510(18) -0.0114(12) 0.0036(14) -0.0200(13)
    C42 0.065(2) 0.067(2) 0.063(2) -0.0151(18) 0.0140(18) -0.0108(18)
    C43 0.114(4) 0.070(2) 0.059(2) -0.027(3) 0.019(2) -0.011(2)
    C44 0.120(4) 0.059(2) 0.054(2) -0.006(2) -0.010(2) -0.0086(18)
    C45 0.081(3) 0.095(4) 0.082(3) 0.000(3) -0.025(3) -0.005(3)
    C46 0.055(2) 0.078(3) 0.069(3) -0.0081(18) -0.0066(18) -0.005(2)
    C61 0.0390(15) 0.0486(16) 0.085(3) -0.0129(12) 0.0042(15) -0.0259(16)
_geom_special_details
;
Bond distances, angles <i>etc</i>. have been calculated using the rounded
fractional coordinates. All su's are estimated from the variances of the
(full) variance-covariance matrix. The cell e.s.d.'s are taken into account in
the estimation of distances, angles and torsion angles
;
loop_
    _geom_bond_atom_site_label_1
    _geom_bond_atom_site_label_2
    _geom_bond_site_symmetry_1
    _geom_bond_site_symmetry_2
    _geom_bond_distance
    _geom_bond_publ_flag
    Cl1 C44 . . 1.747(5) no
    S2 C2 . . 1.686(3) no
    O15 C15 . . 1.211(4) no
    N1 C2 . . 1.359(4) no
    N1 C6 . . 1.395(4) no
    N3 C2 . . 1.320(4) no
    N3 C4 . . 1.461(4) no
    N1 H1 . . 0.83(4) no
    N3 H3 . . 0.90(4) no
    C4 C41 . . 1.525(5) no
    C4 C5 . . 1.515(5) no
    C5 C6 . . 1.353(4) no
    C5 C15 . . 1.469(4) no
    C6 C61 . . 1.498(5) no
    C15 C16 . . 1.501(5) no
    C41 C46 . . 1.374(6) no
    C41 C42 . . 1.386(6) no
    C42 C43 . . 1.392(6) no
    C43 C44 . . 1.370(9) no
    C44 C45 . . 1.343(9) no
    C45 C46 . . 1.397(8) no
    C4 H4 . . 0.9800 no
    C16 H16A . . 0.9600 no
    C16 H16B . . 0.9600 no
    C16 H16C . . 0.9600 no
    C42 H42 . . 0.9300 no
    C43 H43 . . 0.9300 no
    C45 H45 . . 0.9300 no
    C46 H46 . . 0.9300 no
    C61 H61A . . 0.9600 no
    C61 H61B . . 0.9600 no
    C61 H61C . . 0.9600 no
loop_
    _geom_contact_atom_site_label_1
    _geom_contact_atom_site_label_2
    _geom_contact_distance
    _geom_contact_site_symmetry_1
    _geom_contact_site_symmetry_2
    _geom_contact_publ_flag
    Cl1 O15 3.332(4) . 2_665 no
    S2 N3 3.328(3) . 2_766 no
    S2 H46 2.9200 . 1_655 no
    S2 H61A 3.0700 . 1_565 no
    S2 H4 3.1900 . 1_655 no
    S2 H3 2.43(4) . 2_766 no
    S2 H61B 3.0600 . 2_856 no
    O15 N1 2.882(3) . 1_455 no
    O15 C41 3.253(4) . . no
    O15 C46 3.348(6) . . no
    O15 C61 3.405(4) . 1_455 no
    O15 Cl1 3.332(4) . 2_665 no
    O15 H4 2.3300 . . no
    O15 H61B 2.5800 . 1_455 no
    O15 H1 2.06(4) . 1_455 no
    N1 O15 2.882(3) . 1_655 no
    N3 S2 3.328(3) . 2_766 no
    N1 H42 2.8200 . . no
    N3 H42 2.8100 . . no
    C2 C42 3.366(5) . . no
    C6 C42 3.549(5) . . no
    C16 C61 3.061(5) . . no
    C16 C42 3.552(6) . 1_545 no
    C41 O15 3.253(4) . . no
    C42 C6 3.549(5) . . no
    C42 C2 3.366(5) . . no
    C42 C16 3.552(6) . 1_565 no
    C43 C43 3.492(7) . 2_765 no
    C46 O15 3.348(6) . . no
    C61 C16 3.061(5) . . no
    C61 O15 3.405(4) . 1_655 no
    C2 H42 2.8100 . . no
    C5 H42 3.0800 . . no
    C6 H16B 3.0900 . . no
    C15 H61A 3.0900 . . no
    C16 H61C 2.8800 . . no
    C16 H61A 2.7700 . . no
    C42 H16A 3.0800 . 1_565 no
    C43 H43 2.9800 . 2_765 no
    C61 H16B 2.7100 . . no
    C61 H16C 2.9000 . . no
    H1 O15 2.06(4) . 1_655 no
    H1 H61B 2.1100 . . no
    H3 S2 2.43(4) . 2_766 no
    H4 S2 3.1900 . 1_455 no
    H4 O15 2.3300 . . no
    H4 H46 2.3400 . . no
    H16A C42 3.0800 . 1_545 no
    H16B C6 3.0900 . . no
    H16B C61 2.7100 . . no
    H16B H61A 2.1600 . . no
    H16C C61 2.9000 . . no
    H16C H61C 2.4300 . . no
    H42 N1 2.8200 . . no
    H42 N3 2.8100 . . no
    H42 C2 2.8100 . . no
    H42 C5 3.0800 . . no
    H43 C43 2.9800 . 2_765 no
    H46 S2 2.9200 . 1_455 no
    H46 H4 2.3400 . . no
    H61A S2 3.0700 . 1_545 no
    H61A C15 3.0900 . . no
    H61A C16 2.7700 . . no
    H61A H16B 2.1600 . . no
    H61B O15 2.5800 . 1_655 no
    H61B H1 2.1100 . . no
    H61B S2 3.0600 . 2_856 no
    H61C C16 2.8800 . . no
    H61C H16C 2.4300 . . no
loop_
    _geom_angle_atom_site_label_1
    _geom_angle_atom_site_label_2
    _geom_angle_atom_site_label_3
    _geom_angle_site_symmetry_1
    _geom_angle_site_symmetry_2
    _geom_angle_site_symmetry_3
    _geom_angle
    _geom_angle_publ_flag
    C2 N1 C6 . . . 124.2(2) no
    C2 N3 C4 . . . 124.3(3) no
    C2 N1 H1 . . . 118(2) no
    C6 N1 H1 . . . 118(2) no
    C2 N3 H3 . . . 122(2) no
    C4 N3 H3 . . . 113(2) no
    S2 C2 N3 . . . 123.2(3) no
    N1 C2 N3 . . . 116.3(3) no
    S2 C2 N1 . . . 120.5(2) no
    N3 C4 C5 . . . 110.0(3) no
    N3 C4 C41 . . . 111.2(3) no
    C5 C4 C41 . . . 111.1(3) no
    C4 C5 C15 . . . 113.8(3) no
    C6 C5 C15 . . . 127.1(3) no
    C4 C5 C6 . . . 119.1(3) no
    N1 C6 C5 . . . 118.6(3) no
    N1 C6 C61 . . . 112.4(3) no
    C5 C6 C61 . . . 129.0(3) no
    C5 C15 C16 . . . 123.5(3) no
    O15 C15 C5 . . . 118.3(3) no
    O15 C15 C16 . . . 118.2(3) no
    C4 C41 C46 . . . 120.9(3) no
    C42 C41 C46 . . . 118.0(4) no
    C4 C41 C42 . . . 121.1(3) no
    C41 C42 C43 . . . 121.2(4) no
    C42 C43 C44 . . . 118.5(5) no
    Cl1 C44 C43 . . . 118.5(4) no
    C43 C44 C45 . . . 121.7(5) no
    Cl1 C44 C45 . . . 119.8(5) no
    C44 C45 C46 . . . 119.7(5) no
    C41 C46 C45 . . . 120.8(4) no
    N3 C4 H4 . . . 108.00 no
    C5 C4 H4 . . . 108.00 no
    C41 C4 H4 . . . 108.00 no
    C15 C16 H16A . . . 109.00 no
    C15 C16 H16B . . . 109.00 no
    C15 C16 H16C . . . 110.00 no
    H16A C16 H16B . . . 109.00 no
    H16A C16 H16C . . . 110.00 no
    H16B C16 H16C . . . 110.00 no
    C41 C42 H42 . . . 119.00 no
    C43 C42 H42 . . . 119.00 no
    C42 C43 H43 . . . 121.00 no
    C44 C43 H43 . . . 121.00 no
    C44 C45 H45 . . . 120.00 no
    C46 C45 H45 . . . 120.00 no
    C41 C46 H46 . . . 120.00 no
    C45 C46 H46 . . . 120.00 no
    C6 C61 H61A . . . 109.00 no
    C6 C61 H61B . . . 109.00 no
    C6 C61 H61C . . . 109.00 no
    H61A C61 H61B . . . 109.00 no
    H61A C61 H61C . . . 109.00 no
    H61B C61 H61C . . . 109.00 no
loop_
    _geom_torsion_atom_site_label_1
    _geom_torsion_atom_site_label_2
    _geom_torsion_atom_site_label_3
    _geom_torsion_atom_site_label_4
    _geom_torsion_site_symmetry_1
    _geom_torsion_site_symmetry_2
    _geom_torsion_site_symmetry_3
    _geom_torsion_site_symmetry_4
    _geom_torsion
    _geom_torsion_publ_flag
    C6 N1 C2 S2 . . . . 169.9(2) no
    C6 N1 C2 N3 . . . . -9.4(5) no
    C2 N1 C6 C5 . . . . 13.7(4) no
    C2 N1 C6 C61 . . . . -164.9(3) no
    C4 N3 C2 S2 . . . . 166.0(3) no
    C4 N3 C2 N1 . . . . -14.8(5) no
    C2 N3 C4 C5 . . . . 30.5(4) no
    C2 N3 C4 C41 . . . . -93.1(4) no
    N3 C4 C5 C6 . . . . -24.4(4) no
    N3 C4 C5 C15 . . . . 156.7(3) no
    C41 C4 C5 C6 . . . . 99.1(4) no
    C41 C4 C5 C15 . . . . -79.8(4) no
    N3 C4 C41 C42 . . . . 53.6(4) no
    N3 C4 C41 C46 . . . . -126.0(4) no
    C5 C4 C41 C42 . . . . -69.3(4) no
    C5 C4 C41 C46 . . . . 111.1(4) no
    C4 C5 C6 N1 . . . . 5.3(5) no
    C4 C5 C6 C61 . . . . -176.4(3) no
    C15 C5 C6 N1 . . . . -176.0(3) no
    C15 C5 C6 C61 . . . . 2.4(6) no
    C4 C5 C15 O15 . . . . -12.9(5) no
    C4 C5 C15 C16 . . . . 165.2(4) no
    C6 C5 C15 O15 . . . . 168.3(4) no
    C6 C5 C15 C16 . . . . -13.7(6) no
    C4 C41 C42 C43 . . . . 178.4(4) no
    C46 C41 C42 C43 . . . . -2.0(6) no
    C4 C41 C46 C45 . . . . -177.3(4) no
    C42 C41 C46 C45 . . . . 3.1(7) no
    C41 C42 C43 C44 . . . . 0.6(7) no
    C42 C43 C44 Cl1 . . . . -177.8(4) no
    C42 C43 C44 C45 . . . . -0.1(8) no
    Cl1 C44 C45 C46 . . . . 178.7(4) no
    C43 C44 C45 C46 . . . . 1.1(8) no
    C44 C45 C46 C41 . . . . -2.7(8) no
loop_
    _geom_hbond_atom_site_label_D
    _geom_hbond_atom_site_label_H
    _geom_hbond_atom_site_label_A
    _geom_hbond_site_symmetry_A
    _geom_hbond_distance_DH
    _geom_hbond_distance_HA
    _geom_hbond_distance_DA
    _geom_hbond_angle_DHA
    _geom_hbond_publ_flag
    N1 H1 O15 1_655 0.83(4) 2.06(4) 2.882(3) 175(4) yes
    N3 H3 S2 2_766 0.90(4) 2.43(4) 3.328(3) 172(3) yes
    C61 H61B O15 1_655 0.96 2.58 3.405(4) 144 yes
