# Supplementary material for: 5-Acetyl-4-(4-chloro­phen­yl)-6-methyl-3,4-dihydro­pyrimidine-2(1H)-thione
Source: Acta Crystallogr Sect E Struct Rep Online. 2009 Feb 21;65(Pt 3):o564–5. doi: 10.1107/S1600536809005029 (PMC2968427; doi:10.1107/S1600536809005029)
Supplement: Supplementary file 2 [file e-65-0o564-Isup2.hkl]

#
# h,k,l, Fc-squared, Fo-squared, sigma(Fo-squared) and status flag
#
data_I
_shelx_title ' tuab2 in P -1 C13H13CLN2OS Z=2'
_shelx_refln_list_code          4
_shelx_F_calc_maximum      113.23
_exptl_crystal_F_000       292.00
_reflns_d_resolution_high  0.7899
 
loop_
 _symmetry_equiv_pos_as_xyz
 'x, y, z'
 '-x, -y, -z'
 
_cell_length_a     7.2389
_cell_length_b     8.2304
_cell_length_c    12.9038
_cell_angle_alpha  73.366
_cell_angle_beta   89.373
_cell_angle_gamma  72.613
 
_shelx_F_squared_multiplier     1.000
 
loop_
 _refln_index_h
 _refln_index_k
 _refln_index_l
 _refln_F_squared_calc
 _refln_F_squared_meas
 _refln_F_squared_sigma
 _refln_observed_status
   1   0   0       20.31       29.75      1.31 o
   2   0   0      313.49      399.60      7.03 o
   3   0   0        0.22        4.32      1.74 o
   4   0   0        0.11       -1.06      2.03 o
   5   0   0       82.92       59.55      4.32 o
   6   0   0       81.68       98.02      2.87 o
   7   0   0       52.46       58.10      1.83 o
   8   0   0        8.37       21.04      6.00 o
  -8   1   0        1.76        3.64      1.47 o
  -7   1   0        8.42        6.62      1.75 o
  -6   1   0       34.42       31.78      1.85 o
  -5   1   0        5.25        1.72      3.61 o
  -4   1   0       78.36       98.36      2.66 o
  -3   1   0        8.91        6.60      3.83 o
  -2   1   0      250.28      253.79      3.70 o
  -1   1   0     1213.76     1403.64     22.32 o
   0   1   0       29.96       40.47      3.76 o
   1   1   0     1002.23     1237.79      4.94 o
   2   1   0       83.64      106.37      2.36 o
   3   1   0       22.79        9.60      3.75 o
   4   1   0        4.92        1.18      2.31 o
   5   1   0       59.64       57.25      3.27 o
   6   1   0      100.21      111.06      2.49 o
   7   1   0        6.98        6.64      1.59 o
   8   1   0       14.00       12.81      1.90 o
  -7   2   0       67.80       59.51      2.78 o
  -6   2   0       16.63       19.78      3.32 o
  -5   2   0       23.70       17.40      1.63 o
  -4   2   0      493.43      536.47     17.77 o
  -3   2   0      145.36      122.64      3.01 o
  -2   2   0      177.23      208.63      3.07 o
  -1   2   0      166.59      182.41      3.45 o
   0   2   0       27.53       44.27      3.39 o
   1   2   0      492.81      591.62      6.60 o
   2   2   0     1272.93     1467.24     24.55 o
   3   2   0      101.10      100.76      2.50 o
   4   2   0      290.26      317.59      6.02 o
   5   2   0      133.03      144.93      7.12 o
   6   2   0       41.51       44.83      2.06 o
   7   2   0       81.19       91.16      2.80 o
   8   2   0        0.04       -0.60      2.42 o
   9   2   0       24.99       36.07      1.43 o
  -7   3   0        5.77        5.37      1.58 o
  -6   3   0       22.07       18.38      1.78 o
  -5   3   0        7.12        7.56      1.53 o
  -4   3   0        6.51        5.71      1.60 o
  -3   3   0        6.30        5.04      3.15 o
  -2   3   0       84.71       70.48      2.78 o
  -1   3   0      340.27      361.86      3.61 o
   0   3   0        1.29        1.75      2.21 o
   1   3   0      156.32      171.79      6.80 o
   2   3   0      467.80      549.45      3.13 o
   3   3   0      184.13      206.37      5.35 o
   4   3   0       53.31       49.80      7.96 o
   5   3   0       55.93       56.05      3.74 o
   6   3   0     1016.29     1162.04     10.47 o
   7   3   0        3.67        6.24      1.53 o
   8   3   0       72.23       90.18     11.55 o
   9   3   0        0.07        2.91      1.25 o
  -6   4   0        0.74        2.65      2.15 o
  -5   4   0       22.41       19.58      2.28 o
  -4   4   0      222.72      212.21      3.29 o
  -3   4   0      276.21      273.14     10.37 o
  -2   4   0      141.02      143.50      4.68 o
  -1   4   0        0.01       -2.17      3.33 o
   0   4   0      790.30      867.32     16.16 o
   1   4   0      370.53      404.61      3.41 o
   2   4   0       16.76       12.39      2.37 o
   3   4   0      295.50      341.47      5.28 o
   4   4   0       27.13       27.79      3.97 o
   5   4   0      326.86      357.39      9.31 o
   6   4   0        2.08       13.34      1.65 o
   7   4   0        0.07        2.29      1.52 o
   8   4   0        4.10        5.36      1.75 o
  -6   5   0        3.96        3.23      1.98 o
  -5   5   0        7.72        6.66      2.35 o
  -4   5   0        5.32        4.82      2.94 o
  -3   5   0        1.31        3.10      2.28 o
  -2   5   0        0.24        1.16      2.08 o
  -1   5   0      603.33      655.83     48.85 o
   0   5   0        6.72        6.15      3.46 o
   1   5   0       60.94       58.67      2.65 o
   2   5   0      416.42      445.82     15.36 o
   3   5   0       16.13       16.28      3.01 o
   5   5   0       44.36       39.33      4.85 o
   6   5   0        0.42        2.40      2.54 o
   7   5   0        3.33        3.47      1.46 o
   8   5   0       58.95       70.03      4.48 o
  -5   6   0        3.39        1.84      2.27 o
  -4   6   0        6.63        6.32      2.31 o
  -3   6   0        8.63        9.87      3.74 o
  -2   6   0       35.08       35.07      2.18 o
  -1   6   0       29.05       20.62      1.40 o
   0   6   0       33.58       32.64      2.29 o
   1   6   0      152.21      137.19     10.07 o
   2   6   0       66.40       51.97      7.13 o
   3   6   0        1.07        2.70      3.83 o
   4   6   0       48.62       39.73      2.27 o
   5   6   0        6.62        2.71      2.60 o
   6   6   0       20.16       12.60      5.73 o
   7   6   0       14.98       12.78      1.78 o
   8   6   0        6.99        8.20      2.32 o
  -4   7   0        1.98        5.38      2.20 o
  -3   7   0       10.78        8.41      2.10 o
  -2   7   0        5.12        6.71      3.67 o
  -1   7   0        4.21        1.34      1.45 o
   0   7   0        6.74        6.14      1.62 o
   1   7   0       15.54       15.82      2.61 o
   2   7   0       59.55       61.37      2.77 o
   3   7   0      148.30      150.90      2.10 o
   4   7   0       38.90       37.61      2.12 o
   5   7   0        0.19        0.34      1.87 o
   6   7   0       13.91        9.14      2.00 o
   7   7   0       18.62       13.24      2.64 o
   8   7   0        1.12        0.66      1.71 o
  -2   8   0        0.71        0.96      2.67 o
  -1   8   0       13.55       13.23      3.17 o
   0   8   0        7.14        8.10      1.25 o
   1   8   0       21.19       21.61      1.47 o
   2   8   0       22.61       23.34      1.96 o
   3   8   0        0.88        0.74      1.83 o
   4   8   0        4.28        3.75      2.72 o
   5   8   0       55.08       57.99      1.85 o
   6   8   0        1.99        0.70      1.23 o
   7   8   0        3.57        1.83      1.76 o
   0   9   0       16.59       14.92      1.79 o
   2   9   0        9.45        8.98      1.15 o
   3   9   0       10.08       10.15      1.48 o
   4   9   0        4.49        4.82      1.40 o
   5   9   0        6.81        7.90      1.02 o
   6   9   0        4.28        2.37      1.36 o
  -5  -9   1       11.08       11.13      0.80 o
  -4  -9   1        0.07        0.99      1.25 o
  -3  -9   1        2.42        6.15      1.35 o
  -2  -9   1       41.05       45.60      2.32 o
  -1  -9   1        1.48        1.75      1.84 o
  -6  -8   1        1.42        0.42      0.96 o
  -5  -8   1       44.57       41.58      1.69 o
  -4  -8   1       25.76       24.29      1.77 o
  -3  -8   1      131.14      146.52      2.80 o
  -2  -8   1       42.19       47.12      2.17 o
  -1  -8   1       17.24       16.46      1.64 o
   0  -8   1        0.13        0.48      2.00 o
   1  -8   1        2.36        6.13      1.58 o
   2  -8   1        0.53        1.35      2.10 o
  -8  -7   1        0.81       -0.27      1.39 o
  -7  -7   1        6.17        5.37      2.45 o
  -6  -7   1       28.77       26.22      2.55 o
  -5  -7   1        1.83        0.26      2.70 o
  -4  -7   1        1.72        0.93      2.77 o
  -3  -7   1       34.54       30.95      2.48 o
  -2  -7   1       12.35       13.11      1.65 o
  -1  -7   1       62.46       61.65      2.18 o
   0  -7   1       10.25       10.34      1.67 o
   1  -7   1        0.55        1.05      3.75 o
   3  -7   1        0.28        0.35      2.41 o
   4  -7   1        0.63        0.54      1.09 o
  -8  -6   1        2.41        1.05      2.02 o
  -7  -6   1       16.64       11.26      2.97 o
  -6  -6   1        0.07        3.42      1.83 o
  -5  -6   1       24.55       17.25      2.31 o
  -4  -6   1        8.87        8.74      2.03 o
  -3  -6   1        0.13        1.40      2.77 o
  -2  -6   1      110.50      102.54      4.71 o
  -1  -6   1       24.83       24.01      2.07 o
   0  -6   1       56.17       47.30      1.51 o
   1  -6   1      167.03      171.96      5.28 o
   2  -6   1       10.33        8.19      2.02 o
   3  -6   1       48.15       52.20      6.66 o
   4  -6   1       46.20       34.69      2.39 o
  -8  -5   1       24.97       33.90      2.60 o
  -7  -5   1        1.14        1.05      1.71 o
  -6  -5   1       46.92       42.09      2.20 o
  -5  -5   1       76.70       76.08      2.48 o
  -4  -5   1       91.66       60.66     12.09 o
  -3  -5   1        8.84        1.96      2.87 o
  -2  -5   1       37.79       38.00      2.90 o
  -1  -5   1       15.64       16.47      2.64 o
   0  -5   1      127.70      144.32     15.54 o
   1  -5   1       70.50       70.92     13.43 o
   2  -5   1       22.08       20.78      2.23 o
   3  -5   1      460.62      489.67      9.54 o
   4  -5   1        8.98       13.54      2.87 o
  -8  -4   1       27.11       37.74      1.97 o
  -7  -4   1       18.06       19.73      1.54 o
  -6  -4   1       89.83       85.74      3.12 o
  -5  -4   1      148.06      134.20      3.88 o
  -4  -4   1      183.59      202.35      8.58 o
  -3  -4   1     1023.26     1107.83     13.62 o
  -2  -4   1       35.17       42.14      4.33 o
  -1  -4   1       12.47        8.97      2.35 o
   0  -4   1       78.99       67.98      2.86 o
   1  -4   1      694.84      744.70     12.68 o
   2  -4   1      207.09      214.22      6.36 o
   3  -4   1       92.85       95.23      2.47 o
   4  -4   1       16.93       14.31      1.82 o
   5  -4   1       18.24       14.58      2.83 o
  -9  -3   1        6.41        6.89      1.55 o
  -8  -3   1       18.30       24.06      5.95 o
  -7  -3   1       98.43      114.97      4.08 o
  -6  -3   1      379.71      428.22      3.53 o
  -5  -3   1        5.79        0.71      2.78 o
  -4  -3   1      155.30      169.61     13.35 o
  -3  -3   1      176.62      225.11      2.40 o
  -2  -3   1       76.55       71.24      2.55 o
  -1  -3   1       25.43       26.47      3.47 o
   0  -3   1      206.73      219.86      2.69 o
   1  -3   1       19.34       22.11      2.08 o
   2  -3   1       95.65       86.12      3.62 o
   3  -3   1       29.42       32.21      3.07 o
   4  -3   1       23.77       13.59      1.81 o
   5  -3   1       16.30       13.22      1.50 o
   6  -3   1        1.74        2.16      2.19 o
   7  -3   1       16.01       16.14      2.72 o
  -9  -2   1       31.93       42.05      1.32 o
  -8  -2   1       14.18       13.93      2.55 o
  -7  -2   1       92.08      100.32      2.31 o
  -6  -2   1       27.04       34.09      2.02 o
  -5  -2   1       45.81       41.39      3.51 o
  -4  -2   1       89.55       87.47      2.62 o
  -3  -2   1       67.07       67.22      3.03 o
  -2  -2   1     2299.36     2687.05     86.86 o
  -1  -2   1      887.72     1053.38      9.12 o
   0  -2   1        2.43        3.95      2.80 o
   1  -2   1     1052.64     1245.71      4.82 o
   2  -2   1      414.18      428.16      7.51 o
   3  -2   1       28.88       26.58      2.58 o
   4  -2   1       50.37       42.61      2.70 o
   5  -2   1       28.15       24.19      1.73 o
   6  -2   1        8.89       10.43      2.52 o
   7  -2   1        6.02        6.28      1.55 o
  -8  -1   1        2.95        2.88      2.38 o
  -7  -1   1        0.20       -0.37      2.10 o
  -6  -1   1       19.40       18.99      2.71 o
  -5  -1   1       18.99       12.60      3.01 o
  -4  -1   1       32.09       25.91      2.46 o
  -3  -1   1      131.65      159.19      2.42 o
  -2  -1   1       12.51       11.42      0.82 o
  -1  -1   1       86.68      114.67      2.01 o
   0  -1   1      376.19      455.46     11.83 o
   1  -1   1      598.89      705.80     13.67 o
   2  -1   1       19.08       22.46      1.84 o
   3  -1   1      883.31     1019.60      8.30 o
   4  -1   1       99.02      129.84     12.67 o
   5  -1   1       21.77       19.31      2.12 o
   6  -1   1      138.58      116.39      3.36 o
   7  -1   1       65.05       64.37      2.37 o
   8  -1   1       14.25       12.35      1.48 o
  -8   0   1       36.41       49.04      1.89 o
  -7   0   1       77.97       81.84      2.56 o
  -6   0   1      235.14      249.28      5.40 o
  -5   0   1      113.55      124.60      4.68 o
  -4   0   1       32.19       39.79      2.59 o
  -3   0   1     2449.87     3071.58     27.73 o
  -2   0   1      427.33      488.12     10.38 o
  -1   0   1     4531.97     5847.89      9.18 o
   1   0   1      728.06      772.95      9.88 o
   2   0   1     4824.14     5317.85     21.13 o
   3   0   1       10.13        7.76      1.89 o
   4   0   1       17.16       20.22      2.96 o
   5   0   1       15.91        7.39      3.03 o
   6   0   1        1.06        1.62      1.94 o
   7   0   1       27.30       26.44      1.75 o
   8   0   1        1.11        4.20      2.76 o
  -8   1   1        2.12        3.71      1.46 o
  -7   1   1        3.78        5.50      1.72 o
  -6   1   1        2.66        4.12      1.52 o
  -5   1   1        0.12       -0.87      3.60 o
  -4   1   1      142.21      156.93      3.49 o
  -3   1   1      935.51     1142.64      9.65 o
  -2   1   1        9.45        4.39      1.74 o
  -1   1   1        1.31        4.08      2.22 o
   0   1   1     2340.19     2747.25      7.94 o
   1   1   1      982.12     1071.39      5.14 o
   2   1   1       32.78       31.81      3.42 o
   3   1   1       58.32       58.73      4.09 o
   4   1   1      512.64      634.64      5.79 o
   5   1   1      526.41      602.10     36.34 o
   6   1   1       13.66       10.97      2.54 o
   7   1   1       79.31       88.99      3.10 o
   8   1   1       21.43       21.60      1.96 o
  -7   2   1       69.52       63.23      3.06 o
  -6   2   1      107.50      108.14      7.05 o
  -5   2   1       21.11       19.97      1.55 o
  -4   2   1      255.87      309.68      5.43 o
  -3   2   1       64.91       74.53      2.14 o
  -2   2   1      784.95      925.21     10.70 o
  -1   2   1     1408.61     1620.72      5.72 o
   0   2   1       61.50       60.51      4.59 o
   1   2   1     2719.46     2853.43     51.16 o
   2   2   1       10.95        7.97      1.79 o
   3   2   1       22.08       17.63      1.99 o
   4   2   1      186.14      222.83      7.48 o
   5   2   1        4.30        0.91      5.39 o
   6   2   1       93.80       97.70      2.27 o
   7   2   1        0.12        3.25      1.83 o
   8   2   1       11.94       12.74      2.04 o
   9   2   1       19.99       31.20      4.88 o
  -7   3   1        5.40        2.73      1.71 o
  -6   3   1        2.65        6.40      3.16 o
  -5   3   1        0.12        0.31      2.05 o
  -3   3   1       16.17       18.05      6.88 o
  -2   3   1      146.43      122.23      8.41 o
  -1   3   1      272.99      327.71     15.16 o
   0   3   1     1741.65     2114.82     40.38 o
   1   3   1      277.47      376.62      4.15 o
   2   3   1      754.88      814.59     15.51 o
   3   3   1     1233.85     1474.61     19.49 o
   4   3   1       47.86       29.32      5.79 o
   5   3   1        1.23       17.66      6.70 o
   6   3   1      200.44      246.54      3.08 o
   7   3   1        6.61        8.86      1.54 o
   8   3   1       64.75       89.92     13.87 o
   9   3   1        2.36        2.40      1.38 o
  -6   4   1        4.43        3.52      1.92 o
  -5   4   1       18.84       16.03      2.62 o
  -4   4   1      347.41      335.42      3.31 o
  -3   4   1      258.11      254.66     17.25 o
  -2   4   1       36.00       35.21      3.92 o
  -1   4   1      223.69      223.33     12.70 o
   0   4   1        7.62        3.51      3.91 o
   1   4   1       34.09       36.64      4.07 o
   2   4   1      323.59      404.62     17.16 o
   3   4   1      526.30      580.22      7.73 o
   4   4   1       31.51       35.87      3.91 o
   5   4   1      213.62      205.93      4.92 o
   6   4   1      310.66      333.69     11.60 o
   7   4   1        3.60        6.67      1.31 o
   8   4   1        1.27        1.49      1.78 o
   9   4   1        1.38        0.06      1.96 o
  -6   5   1        5.56        5.94      2.30 o
  -5   5   1       25.05       23.53      1.95 o
  -4   5   1      150.19      137.27      2.68 o
  -3   5   1        6.14        8.75      3.02 o
  -2   5   1       41.05       29.65      5.51 o
  -1   5   1        8.64        0.86      6.23 o
   0   5   1       71.56       62.69      5.42 o
   1   5   1        7.78        8.31      2.95 o
   2   5   1      653.98      696.00     10.79 o
   3   5   1       54.63       49.20      5.50 o
   4   5   1       10.61       12.34      7.40 o
   5   5   1      108.95      100.73      2.91 o
   6   5   1        0.07        0.07      2.65 o
   7   5   1        3.73       11.17      1.96 o
   8   5   1       21.15       23.45      2.58 o
  -5   6   1        3.30        1.10      1.69 o
  -4   6   1       28.66       22.67      2.26 o
  -3   6   1        8.30       10.81      2.21 o
  -2   6   1       20.16       21.08      1.38 o
  -1   6   1       61.54       64.77      2.25 o
   0   6   1       38.61       36.21      6.47 o
   1   6   1        0.99        1.81      4.61 o
   2   6   1        7.74       14.71      5.39 o
   3   6   1        7.02        2.18      8.23 o
   4   6   1       61.74       68.86      2.01 o
   5   6   1       11.08        6.30      2.55 o
   6   6   1      119.73      108.67      6.64 o
   7   6   1       15.92       15.82      1.46 o
   8   6   1       12.68       14.09      2.11 o
  -4   7   1       18.94       14.68      1.65 o
  -3   7   1       32.47       37.04      3.32 o
  -2   7   1       61.71       68.07      2.31 o
  -1   7   1        2.55        1.30      1.29 o
   0   7   1       25.45       23.94      1.94 o
   1   7   1       15.10       15.96      2.22 o
   2   7   1      301.03      305.33      5.04 o
   3   7   1       84.53       84.89      1.70 o
   4   7   1       67.50       63.51      1.85 o
   5   7   1       21.92       15.38      2.04 o
   6   7   1        1.41        0.81      2.27 o
   7   7   1       23.60       20.80      1.74 o
  -3   8   1        3.06        2.31      1.93 o
  -2   8   1       11.32       15.33      2.81 o
  -1   8   1        4.81        5.64      3.18 o
   0   8   1       41.15       40.32      2.80 o
   1   8   1       60.98       67.12      2.06 o
   2   8   1      200.58      225.01      3.19 o
   3   8   1        0.29       -0.76      2.92 o
   4   8   1        9.80       10.70      1.84 o
   5   8   1       15.02       11.64      2.94 o
   6   8   1        4.89        3.43      1.31 o
   7   8   1        2.79        2.26      1.83 o
  -1   9   1        6.24        3.40      1.96 o
   0   9   1        9.50        8.56      2.07 o
   1   9   1        3.11        0.91      1.46 o
   2   9   1       16.22       16.55      1.25 o
   4   9   1        0.35        2.02      1.13 o
   5   9   1        2.53        1.43      1.89 o
   6   9   1        7.83        6.43      1.07 o
   2  10   1        8.13        9.38      1.41 o
   3  10   1        1.29        3.18      1.49 o
   4  10   1       31.61       32.02      0.96 o
  -5  -9   2        5.38        3.72      0.77 o
  -4  -9   2       11.10        9.48      0.93 o
  -3  -9   2        0.09        0.27      0.94 o
  -2  -9   2       47.27       50.77      3.19 o
  -1  -9   2       14.55       18.12      1.72 o
  -6  -8   2        1.52        3.73      1.19 o
  -5  -8   2        3.63        2.58      1.41 o
  -4  -8   2        0.21        1.64      1.55 o
  -3  -8   2       70.21       80.56      1.94 o
  -2  -8   2       36.79       37.97      1.44 o
  -1  -8   2       18.99       16.15      3.14 o
   0  -8   2        4.19        2.88      1.90 o
   1  -8   2        1.53        1.35      1.41 o
   2  -8   2        1.05        0.65      1.27 o
  -7  -7   2        3.83        4.04      1.40 o
  -6  -7   2       42.46       36.82      2.58 o
  -5  -7   2        8.92       10.24      2.30 o
  -4  -7   2        0.64        1.12      2.68 o
  -3  -7   2        3.11        3.03      1.91 o
  -2  -7   2       89.19       94.20      1.92 o
  -1  -7   2        2.89        2.49      1.23 o
   0  -7   2        0.15        1.51      2.87 o
   1  -7   2       50.92       50.31      4.01 o
   2  -7   2        7.38        9.41      3.57 o
   3  -7   2        0.34        0.23      2.78 o
  -8  -6   2       29.65       26.66      1.92 o
  -7  -6   2        4.73        3.04      1.78 o
  -6  -6   2        0.08        0.44      2.73 o
  -5  -6   2       62.39       62.14      2.48 o
  -4  -6   2       18.18       15.46      2.02 o
  -3  -6   2        5.00        2.97      2.39 o
  -2  -6   2      111.04      110.57      2.76 o
  -1  -6   2        4.19        2.75      1.83 o
   0  -6   2        1.58        0.03      2.17 o
   1  -6   2        8.69        4.82      1.84 o
   2  -6   2        0.08        1.47      3.36 o
   3  -6   2        2.98        3.97      2.58 o
   4  -6   2       30.82       28.42      5.09 o
  -8  -5   2        0.76        1.82      1.41 o
  -7  -5   2        8.43        7.32      2.03 o
  -6  -5   2       77.44       76.10      2.73 o
  -5  -5   2      111.27      104.23      2.46 o
  -4  -5   2       20.57       14.14     11.13 o
  -3  -5   2      204.82      228.95      7.08 o
  -2  -5   2       78.22       66.90      4.37 o
  -1  -5   2        0.24        0.10      3.62 o
   0  -5   2       47.23       40.37      3.59 o
   1  -5   2        7.90        5.13      2.00 o
   2  -5   2       34.48       30.46      2.25 o
   3  -5   2       58.97       57.43      2.81 o
   4  -5   2       55.66       54.25      2.96 o
   5  -5   2        7.86        6.89      2.16 o
  -8  -4   2       46.08       48.22      6.51 o
  -7  -4   2       17.66       17.88      2.01 o
  -6  -4   2      337.76      318.17      2.93 o
  -5  -4   2        7.51        8.83      2.09 o
  -4  -4   2       62.44       53.16      3.22 o
  -3  -4   2      394.85      453.52     23.92 o
  -2  -4   2      105.86       91.97     14.80 o
  -1  -4   2      375.81      412.13      7.72 o
   0  -4   2     1766.23     1987.71     14.67 o
   1  -4   2       12.38       13.59      2.92 o
   2  -4   2        3.29        2.38      3.36 o
   3  -4   2      108.67      106.20      2.55 o
   4  -4   2       36.85       33.51      2.77 o
   5  -4   2        1.40        0.96      2.72 o
   6  -4   2        7.52        5.30      4.32 o
  -9  -3   2       22.59       25.11      1.52 o
  -8  -3   2        0.10        0.26      1.62 o
  -7  -3   2        0.34        4.16      1.43 o
  -6  -3   2        1.01        1.70      1.71 o
  -5  -3   2        5.50        4.58      2.81 o
  -4  -3   2       81.19       76.53      2.97 o
  -3  -3   2       62.43       62.30      2.59 o
  -2  -3   2      135.08      137.07      4.68 o
  -1  -3   2       20.98       19.98      3.39 o
   0  -3   2       17.54       20.09      2.40 o
   1  -3   2      573.23      615.83      3.91 o
   2  -3   2      412.65      445.55      5.14 o
   3  -3   2        5.53        9.88      3.63 o
   4  -3   2        7.43        5.10      1.99 o
   5  -3   2        1.62        0.67      2.49 o
   6  -3   2       28.32       22.01      3.25 o
   7  -3   2       34.24       30.61      2.44 o
  -9  -2   2       18.53       27.12      1.52 o
  -8  -2   2       16.80       16.38      1.83 o
  -7  -2   2       79.78       95.27      6.25 o
  -6  -2   2        1.05        1.15      1.88 o
  -5  -2   2      313.16      342.87      5.45 o
  -4  -2   2      173.10      179.16      3.84 o
  -3  -2   2      536.45      644.64      3.86 o
  -2  -2   2       29.67       22.12      1.73 o
  -1  -2   2      165.26      183.01      3.01 o
   0  -2   2        2.38        8.80      1.59 o
   1  -2   2     1100.03     1249.14      4.98 o
   2  -2   2       56.92       49.97      2.66 o
   3  -2   2      230.07      231.95      4.28 o
   4  -2   2        3.30       -2.01      3.69 o
   5  -2   2        5.41        4.76      1.64 o
   6  -2   2       21.24       19.67      2.67 o
   7  -2   2        2.36        1.54      1.48 o
  -8  -1   2        1.12        1.40      1.67 o
  -7  -1   2       34.80       42.27      2.29 o
  -6  -1   2      123.75      144.76      3.24 o
  -5  -1   2       33.21       31.59      3.52 o
  -4  -1   2        9.93        8.89      2.27 o
  -3  -1   2        7.13       15.28      2.06 o
  -2  -1   2     2338.56     2479.84     19.08 o
  -1  -1   2     3125.47     3481.08     11.89 o
   0  -1   2     5226.54     5657.07     77.10 o
   1  -1   2      620.38      723.89      4.79 o
   2  -1   2      520.46      552.66      3.37 o
   3  -1   2      983.50     1132.72     28.06 o
   4  -1   2        8.34        8.02      3.20 o
   5  -1   2       60.16       52.27      1.99 o
   6  -1   2      268.71      266.28      3.52 o
   7  -1   2       16.19       16.28      2.02 o
   8  -1   2       22.60       25.37      2.04 o
  -8   0   2       19.66       24.10      1.71 o
  -7   0   2       63.21       65.25      2.86 o
  -6   0   2      243.27      257.06      3.37 o
  -5   0   2       60.37       52.73      3.98 o
  -4   0   2       44.46       71.54      3.46 o
  -3   0   2     1435.22     1793.21      5.73 o
  -2   0   2       11.69       14.33      3.94 o
  -1   0   2     2950.93     3327.72      9.61 o
   0   0   2       28.27       24.11      3.01 o
   1   0   2        5.22        8.24      2.67 o
   2   0   2       42.32       44.17      2.04 o
   3   0   2       48.09       44.10      3.47 o
   4   0   2       46.76       29.25      3.27 o
   5   0   2       41.95       30.64      5.67 o
   6   0   2        7.98        6.45      1.58 o
   7   0   2        0.48        2.79      2.22 o
   8   0   2        4.20        3.33      1.71 o
  -8   1   2        5.76       10.87      1.85 o
  -7   1   2       37.93       36.20      1.81 o
  -6   1   2       24.82       24.94      2.37 o
  -5   1   2       14.87       14.94      3.55 o
  -4   1   2       91.02       93.94      3.17 o
  -3   1   2       34.84       35.09      2.95 o
  -2   1   2      519.75      637.45      4.40 o
  -1   1   2     4943.21     5624.71     14.84 o
   0   1   2       95.06      118.27      2.33 o
   1   1   2     1852.85     2211.78      8.57 o
   2   1   2     1304.20     1515.39      8.78 o
   3   1   2      451.08      542.87      7.21 o
   4   1   2        6.86        3.73      2.75 o
   5   1   2      306.93      340.65      7.75 o
   6   1   2        1.39        2.81      1.95 o
   7   1   2      109.57      112.53      3.17 o
   8   1   2       15.46       17.67      1.99 o
  -8   2   2        0.95        0.98      1.63 o
  -7   2   2       11.66       12.45      1.62 o
  -6   2   2       19.60       20.42      1.65 o
  -5   2   2        8.39        7.53      1.77 o
  -3   2   2       26.94       20.05      2.94 o
  -2   2   2      517.62      589.55      8.24 o
  -1   2   2        6.54        1.95      2.80 o
   0   2   2     6628.40     7690.33     19.14 o
   1   2   2     3929.72     4705.68     11.18 o
   2   2   2        1.05        1.60      0.90 o
   3   2   2      156.09      158.60      3.28 o
   4   2   2        8.94        2.42      2.77 o
   5   2   2        7.41        4.36      2.49 o
   6   2   2      437.66      470.72      6.41 o
   7   2   2       31.90       29.70      1.95 o
   8   2   2       33.48       38.90      2.10 o
   9   2   2        4.02        3.97      2.14 o
  -7   3   2        0.77        1.54      1.70 o
  -6   3   2        0.44        0.44      2.19 o
  -5   3   2        3.82        3.68      1.43 o
  -3   3   2        8.23       32.35      4.52 o
  -2   3   2       58.16       45.02      5.19 o
  -1   3   2      865.41     1041.15      6.25 o
   0   3   2     2484.38     2843.90     45.10 o
   1   3   2      915.80     1018.33     40.84 o
   2   3   2       48.83       56.23      2.26 o
   3   3   2     2082.65     2402.97      8.28 o
   4   3   2      262.82      227.89      7.00 o
   5   3   2      336.71      308.64     10.70 o
   6   3   2        1.13        0.97      1.83 o
   7   3   2        0.50        0.37      1.71 o
   8   3   2       10.84       11.88      3.26 o
   9   3   2        5.03        7.87      2.57 o
  -6   4   2        1.37        2.39      2.06 o
  -5   4   2        0.09        7.84      1.78 o
  -4   4   2        3.19       14.39      2.20 o
  -3   4   2      186.87      166.43      8.61 o
  -2   4   2       46.80       39.33      4.28 o
  -1   4   2      475.75      594.95     13.09 o
   0   4   2      112.34      154.21      5.14 o
   1   4   2       22.68       20.86      2.40 o
   2   4   2      518.77      607.02      9.52 o
   3   4   2       34.23       31.87      2.51 o
   4   4   2      186.89      178.35      7.11 o
   5   4   2      298.07      289.82     30.32 o
   6   4   2       56.08       52.55      1.70 o
   7   4   2       20.63       19.94      1.45 o
   8   4   2       22.80       23.40      1.89 o
   9   4   2        0.23       -0.25      2.33 o
  -6   5   2       12.77       12.48      2.41 o
  -5   5   2       33.44       31.27      3.55 o
  -4   5   2      131.42      129.03      1.83 o
  -3   5   2       14.01       14.83      2.14 o
  -2   5   2       15.42       18.83      7.91 o
  -1   5   2      131.07      136.97     10.94 o
   0   5   2      250.69      264.61     22.91 o
   1   5   2       94.98       98.66      4.42 o
   2   5   2       95.34       81.89      4.29 o
   3   5   2        9.80       12.29      5.05 o
   4   5   2        0.42       -2.16      6.89 o
   5   5   2      112.90      129.63      3.53 o
   6   5   2        3.19        4.87      1.46 o
   7   5   2      115.26      115.48      3.39 o
   8   5   2        1.43        1.77      2.75 o
  -5   6   2        6.30        5.64      1.77 o
  -4   6   2       15.66       13.31      4.87 o
  -3   6   2        6.78        5.55      1.86 o
  -2   6   2       25.05       14.88      1.76 o
  -1   6   2        1.60        7.34      1.76 o
   0   6   2       53.01       46.19      8.20 o
   1   6   2      125.06      118.04     15.79 o
   2   6   2       19.85       12.61      5.10 o
   3   6   2      112.16      121.88      8.08 o
   4   6   2        6.88       14.47      1.74 o
   5   6   2        1.60        4.07      1.93 o
   6   6   2       79.58       81.28      1.84 o
   7   6   2       57.14       59.53      1.75 o
   8   6   2        1.15        1.22      1.42 o
  -4   7   2       32.67       35.83      2.55 o
  -3   7   2       21.65       22.75      1.88 o
  -2   7   2        8.24        7.36      2.03 o
  -1   7   2       22.37       17.89      1.44 o
   0   7   2       34.88       25.44      2.05 o
   1   7   2       35.49       33.00      3.19 o
   2   7   2        3.92       17.61      3.23 o
   3   7   2       50.39       40.07      1.86 o
   4   7   2       52.69       47.17      2.31 o
   5   7   2       85.99       76.43      2.98 o
   6   7   2        0.47        0.78      1.45 o
   7   7   2        4.84        5.26      1.60 o
  -3   8   2        6.46        4.42      1.40 o
  -2   8   2       30.08       34.60      2.99 o
  -1   8   2        0.52        2.11      3.10 o
   0   8   2       25.79       27.96      1.61 o
   1   8   2        0.48        1.93      1.81 o
   2   8   2      258.73      292.77      2.39 o
   3   8   2        1.26        3.07      1.57 o
   4   8   2       20.70       18.98      1.58 o
   5   8   2       12.40       12.46      1.41 o
   6   8   2        3.42        3.11      1.55 o
   7   8   2        1.07        1.76      1.79 o
  -1   9   2        0.85        2.10      2.19 o
   0   9   2        8.12        9.61      2.05 o
   1   9   2        2.76        3.52      1.55 o
   2   9   2        0.40        0.87      1.60 o
   3   9   2        1.69        2.57      1.64 o
   4   9   2        7.35       10.52      3.05 o
   5   9   2        2.73        3.30      1.56 o
   6   9   2        1.25        2.58      1.54 o
   1  10   2        0.40        0.99      1.35 o
   3  10   2        1.39        0.29      0.82 o
   4  10   2        7.01       10.71      1.64 o
  -4  -9   3        0.41        0.28      0.72 o
  -3  -9   3        3.03        2.27      0.96 o
  -2  -9   3        1.21        2.36      1.48 o
  -1  -9   3        5.31        5.81      1.26 o
  -6  -8   3       11.46        8.66      0.90 o
  -5  -8   3        3.08        3.51      1.05 o
  -4  -8   3        5.34        6.15      1.17 o
  -3  -8   3        7.41        8.46      1.57 o
  -2  -8   3        7.09        7.94      1.56 o
   1  -8   3        0.19       -0.79      1.44 o
  -7  -7   3        0.38       -0.29      1.17 o
  -6  -7   3       16.96       13.13      1.17 o
  -5  -7   3        2.23        0.58      2.16 o
  -4  -7   3       28.44       27.59      1.87 o
  -3  -7   3       41.25       47.69      1.94 o
  -2  -7   3       20.18       19.75      1.29 o
  -1  -7   3        4.10        3.75      1.20 o
   0  -7   3       42.97       42.50      2.44 o
   1  -7   3        8.04       10.90      1.88 o
   2  -7   3        0.09        2.70      1.85 o
   3  -7   3        7.30        7.32      1.91 o
  -8  -6   3       25.79       27.90      1.51 o
  -7  -6   3        0.63       -0.24      2.17 o
  -6  -6   3       13.18        9.01      2.64 o
  -5  -6   3        9.74        7.03      1.84 o
  -4  -6   3       30.11       22.77      2.01 o
  -3  -6   3       38.33       35.63      1.89 o
  -2  -6   3      142.06      149.30      2.19 o
  -1  -6   3        3.81        1.75      1.35 o
   0  -6   3        1.05        3.18      5.91 o
   1  -6   3       51.06       50.26      3.63 o
   2  -6   3        3.11        8.63      3.45 o
   3  -6   3        3.56        3.97      3.71 o
   4  -6   3        2.51        1.69      2.86 o
  -8  -5   3        0.42       -0.69      1.82 o
  -7  -5   3       12.36       10.16      1.66 o
  -6  -5   3        3.13       -0.22      2.11 o
  -5  -5   3       96.28       94.37      2.85 o
  -4  -5   3       12.33       17.09      2.50 o
  -3  -5   3      271.27      293.60     30.03 o
  -2  -5   3       35.19       33.86      3.86 o
  -1  -5   3      113.32      110.52     15.27 o
   0  -5   3      369.53      395.39      5.01 o
   1  -5   3        2.51        1.16      4.34 o
   2  -5   3       40.68       39.80      3.74 o
   3  -5   3       31.71       28.04      2.74 o
   4  -5   3       36.93       34.97      3.74 o
   5  -5   3        4.07        3.69      1.87 o
  -8  -4   3       17.07       15.07      3.83 o
  -7  -4   3       24.40       22.00      1.85 o
  -6  -4   3      389.01      396.81      9.02 o
  -5  -4   3        4.99        3.15      1.56 o
  -4  -4   3       19.37       20.08     12.28 o
  -3  -4   3        8.04        5.49      2.94 o
  -2  -4   3       21.57       26.87      4.22 o
  -1  -4   3      162.70      168.23      7.36 o
   0  -4   3        6.50        3.42      2.27 o
   1  -4   3      129.82      117.49      3.86 o
   2  -4   3      216.70      210.62      7.09 o
   3  -4   3       36.46       39.60      2.97 o
   4  -4   3        6.68        4.58      2.10 o
   5  -4   3        0.32        0.10      3.96 o
   6  -4   3       11.22        7.54      1.43 o
  -7  -3   3      104.89      107.05      3.76 o
  -6  -3   3        0.17       -1.65      3.41 o
  -5  -3   3       35.18       26.73      4.65 o
  -4  -3   3       57.80       44.78      4.15 o
  -3  -3   3      146.48      126.10      3.10 o
  -2  -3   3      125.09      120.73      3.96 o
  -1  -3   3       10.73        8.24      1.94 o
   0  -3   3        5.06        8.37      2.00 o
   1  -3   3       16.92       19.33      1.92 o
   2  -3   3       80.98       69.54      3.44 o
   3  -3   3      255.98      256.04      5.30 o
   4  -3   3      504.17      531.22      7.20 o
   5  -3   3       10.49        5.30      2.51 o
   6  -3   3        6.59        5.59      1.80 o
  -8  -2   3        3.82        2.14      1.55 o
  -7  -2   3       32.81       39.73      2.81 o
  -6  -2   3       83.89       90.46      2.90 o
  -5  -2   3       76.29       73.21      3.78 o
  -4  -2   3        1.26        2.81      2.32 o
  -3  -2   3       69.65       71.49      2.64 o
  -2  -2   3        9.62        9.30      1.41 o
  -1  -2   3      701.14      770.56     10.78 o
   0  -2   3      548.14      702.18      4.23 o
   1  -2   3      169.64      217.24      2.67 o
   2  -2   3       24.87       21.81      2.72 o
   3  -2   3      433.91      452.44     14.08 o
   4  -2   3        2.79        5.73      3.48 o
   5  -2   3        1.34        3.65      2.24 o
   6  -2   3       44.13       38.13      2.25 o
   7  -2   3       16.81       16.32      1.93 o
  -8  -1   3        1.36        4.40      1.53 o
  -7  -1   3      156.38      172.14      3.10 o
  -6  -1   3       28.44       25.21      2.00 o
  -5  -1   3      238.81      215.80      4.86 o
  -4  -1   3       22.74       22.72      2.73 o
  -3  -1   3      364.32      419.59      6.55 o
  -2  -1   3       16.91       10.80      1.49 o
  -1  -1   3      244.55      266.07      6.96 o
   0  -1   3    12820.12    16307.23     45.25 o
   1  -1   3       77.16       79.38      1.99 o
   2  -1   3      101.90      108.60      2.82 o
   3  -1   3        0.79        1.40      2.25 o
   4  -1   3        6.02        7.55      3.28 o
   5  -1   3       38.02       38.57      2.51 o
   6  -1   3       36.44       38.28      1.80 o
   7  -1   3        5.89        5.66      1.62 o
  -8   0   3        7.53        7.81      1.51 o
  -7   0   3        4.04        6.81      1.73 o
  -6   0   3        5.83        7.28      1.67 o
  -5   0   3      102.72       96.33      3.90 o
  -4   0   3      117.61      147.43      3.84 o
  -3   0   3      110.74      106.56      3.05 o
  -2   0   3      647.42      690.26      5.01 o
  -1   0   3     3093.94     3584.95     85.69 o
   0   0   3     1657.28     1859.34     30.01 o
   1   0   3      403.97      457.80      3.14 o
   2   0   3        3.16        4.05      1.73 o
   3   0   3       28.43       19.90      2.67 o
   4   0   3        0.23       -3.22      4.32 o
   5   0   3       45.39       50.64      9.82 o
   6   0   3       83.07       75.62      2.08 o
   7   0   3        0.26        3.07      1.65 o
   8   0   3        9.83       10.01      1.71 o
  -8   1   3       17.38       21.35      4.92 o
  -7   1   3       67.91       66.76      1.95 o
  -6   1   3       54.88       54.87      2.18 o
  -5   1   3        7.68        7.89      3.35 o
  -4   1   3      390.07      427.68      9.15 o
  -3   1   3      344.57      329.91      8.22 o
  -2   1   3        0.63        1.34      1.53 o
  -1   1   3      274.57      302.93      3.05 o
   0   1   3      860.65      949.22     19.35 o
   1   1   3      170.19      182.85      4.12 o
   2   1   3     1452.57     1594.16      5.62 o
   3   1   3       66.45       68.11      3.04 o
   4   1   3       93.12       66.95      6.77 o
   5   1   3       50.00       47.01      5.69 o
   6   1   3       23.02       18.13      1.68 o
   7   1   3       23.05       24.37      2.24 o
   8   1   3        0.68        1.56      1.87 o
  -8   2   3        6.28        6.30      1.55 o
  -7   2   3        6.07        6.54      1.66 o
  -6   2   3       21.35       18.73      1.57 o
  -5   2   3        0.26        0.94      1.67 o
  -4   2   3        0.73        1.07      5.18 o
  -3   2   3       94.18      103.15      2.59 o
  -2   2   3       87.48       53.96      1.90 o
  -1   2   3      772.28      867.38      4.73 o
   0   2   3     1750.77     2032.62      9.47 o
   1   2   3       62.71       62.24      2.24 o
   2   2   3      157.54      167.79      4.20 o
   3   2   3     1449.16     1662.83      5.80 o
   4   2   3       25.70       18.95      2.88 o
   5   2   3        0.95        1.76      3.82 o
   6   2   3      455.57      449.08      3.15 o
   7   2   3        3.48        1.22      1.65 o
   8   2   3       65.01       79.62      2.55 o
  -7   3   3       10.24        9.52      1.62 o
  -6   3   3        3.03        1.94      1.79 o
  -5   3   3       13.65       13.80      2.18 o
  -4   3   3      432.83      442.66      4.89 o
  -3   3   3      888.07     1065.38      9.77 o
  -2   3   3      828.28      905.03     10.90 o
  -1   3   3      142.44      129.39      5.75 o
   0   3   3      131.12      133.10      4.63 o
   1   3   3     1463.01     1687.09     17.23 o
   2   3   3      296.78      331.60      5.52 o
   3   3   3      438.60      557.71      6.73 o
   4   3   3        0.12       -1.79      2.95 o
   5   3   3      853.24      848.30     19.18 o
   6   3   3       46.67       34.41      1.62 o
   7   3   3        5.30        4.41      1.58 o
   8   3   3        1.70        6.63      2.44 o
   9   3   3        0.22       -1.23      2.28 o
  -6   4   3       28.72       28.33      1.64 o
  -5   4   3       47.89       51.31      1.96 o
  -4   4   3      121.97      116.30      2.67 o
  -3   4   3       22.54       27.80      4.86 o
  -2   4   3        0.55       -1.30      5.31 o
  -1   4   3     1085.44     1227.80     13.39 o
   0   4   3       35.03       26.95      5.34 o
   1   4   3       70.63       52.14      2.10 o
   2   4   3      277.68      256.06      4.43 o
   3   4   3       16.84       34.58      2.91 o
   4   4   3       68.04       83.02      5.76 o
   5   4   3       81.96       66.69      3.55 o
   6   4   3       17.16       14.79      1.43 o
   7   4   3        1.60        2.33      1.24 o
   8   4   3       59.37       76.18      5.27 o
  -6   5   3       32.11       26.58      1.48 o
  -5   5   3       24.10       24.62      2.72 o
  -4   5   3       52.47       48.12      2.09 o
  -3   5   3       74.60       72.87      2.12 o
  -2   5   3        1.46       -3.04      7.36 o
  -1   5   3       83.41       78.37      7.28 o
   0   5   3        5.39        4.61      5.65 o
   1   5   3       19.30       19.67      2.09 o
   2   5   3      160.82      151.37      6.84 o
   3   5   3        4.57        8.59      2.80 o
   4   5   3       49.22       26.87      6.76 o
   5   5   3        6.56        3.80      1.71 o
   6   5   3        1.13        2.40      1.48 o
   7   5   3       54.77       58.59      1.61 o
   8   5   3        0.35       -0.44      2.18 o
  -5   6   3        2.31        1.35      1.22 o
  -4   6   3       25.06       23.98      2.43 o
  -3   6   3        2.64        1.79      1.61 o
  -2   6   3       26.14       19.37      1.59 o
  -1   6   3        1.88        4.50      1.95 o
   0   6   3        1.21        1.81      3.76 o
   1   6   3       64.20       60.41      5.00 o
   2   6   3      268.78      283.81      8.75 o
   3   6   3      388.26      381.61      9.73 o
   4   6   3      184.02      181.28      2.31 o
   5   6   3        9.36        7.96      1.55 o
   6   6   3        0.23        3.46      1.39 o
   7   6   3       21.38       18.70      2.66 o
   8   6   3        0.09        0.56      1.54 o
  -4   7   3        0.87        5.93      1.73 o
  -3   7   3        0.05        0.40      3.12 o
  -2   7   3       12.61       12.00      1.84 o
  -1   7   3       99.27       98.51      1.74 o
   0   7   3       21.18       24.97      2.10 o
   1   7   3      222.96      250.95     19.55 o
   2   7   3      210.83      255.28     10.76 o
   3   7   3       25.71       27.36      2.25 o
   4   7   3       18.56       21.40      1.85 o
   5   7   3      103.76       88.36      1.70 o
   6   7   3       10.21        8.10      1.53 o
   7   7   3       11.72       13.13      1.37 o
  -3   8   3        0.05        2.56      1.50 o
  -2   8   3        3.16        1.40      1.60 o
  -1   8   3       19.31       19.39      1.72 o
   0   8   3       56.18       66.98      2.08 o
   1   8   3       12.50       12.04      1.96 o
   2   8   3       27.57       30.72      5.26 o
   3   8   3        6.52        5.72      1.68 o
   4   8   3        0.58        0.87      1.73 o
   5   8   3       17.07       17.70      1.57 o
   6   8   3        6.80        5.44      1.53 o
   7   8   3        7.82        7.08      1.86 o
  -1   9   3        9.48       13.62      1.53 o
   0   9   3        0.52        2.69      1.47 o
   1   9   3        5.07        7.78      1.38 o
   2   9   3        6.10        6.28      1.61 o
   3   9   3        5.38        4.34      1.39 o
   4   9   3       31.39       33.74      1.90 o
   5   9   3        2.93        5.06      2.63 o
   6   9   3        1.64        3.77      1.67 o
   1  10   3        2.53        3.84      1.62 o
   2  10   3        0.50        1.10      1.47 o
   3  10   3        0.13       -0.04      1.17 o
   4  10   3        0.62        0.95      0.83 o
   5  10   3        8.70        8.13      1.20 o
  -6  -8   4       14.46       14.49      0.98 o
  -5  -8   4        3.04        2.30      1.08 o
  -4  -8   4        2.62        1.36      0.89 o
  -3  -8   4        0.32        0.47      0.96 o
  -2  -8   4        0.11        2.36      1.94 o
  -1  -8   4        3.81        7.53      2.04 o
   0  -8   4        5.06        3.60      1.12 o
   1  -8   4        1.56        1.71      1.12 o
  -7  -7   4        0.82       -0.24      0.89 o
  -6  -7   4        0.17        0.63      1.75 o
  -5  -7   4        0.28       -0.18      1.49 o
  -4  -7   4       28.76       27.70      1.44 o
  -3  -7   4       15.56       15.07      2.38 o
  -2  -7   4       82.52       86.55      3.11 o
  -1  -7   4        2.11        0.32      2.53 o
   0  -7   4        8.14        9.07      2.09 o
   1  -7   4       13.05       13.87      1.48 o
   2  -7   4        5.88        3.88      2.47 o
  -6  -6   4        5.88       -0.60      2.21 o
  -5  -6   4       10.65       11.33      1.55 o
  -4  -6   4       60.67       54.19      1.87 o
  -3  -6   4       18.16       15.92      1.78 o
  -2  -6   4       32.87       31.97      1.61 o
  -1  -6   4        2.72        3.06      1.36 o
   0  -6   4        2.99        7.05      2.23 o
   1  -6   4        1.10        6.27      3.52 o
   2  -6   4        0.04        1.90      3.93 o
   3  -6   4       54.08       52.83      1.91 o
   4  -6   4       11.56        8.33      1.11 o
  -8  -5   4        4.95        2.38      2.28 o
  -7  -5   4       18.84       16.57      1.49 o
  -6  -5   4      108.51      112.22      1.96 o
  -5  -5   4       31.23       26.91      1.50 o
  -4  -5   4       12.30        9.43      2.02 o
  -3  -5   4      182.74      202.63      3.06 o
  -2  -5   4       66.11       63.96      2.45 o
  -1  -5   4       33.66       31.83      1.67 o
   0  -5   4       93.81       80.63      2.32 o
   1  -5   4      155.10      158.73      8.24 o
   2  -5   4      117.06      117.07      4.25 o
   3  -5   4        6.17        7.35      3.59 o
   4  -5   4        0.16        1.81      3.75 o
   5  -5   4        0.31        0.72      2.48 o
  -7  -4   4        5.72        4.07      2.01 o
  -6  -4   4       94.20       79.81      2.02 o
  -5  -4   4        1.97        3.34      2.79 o
  -4  -4   4       71.30       64.02      3.68 o
  -3  -4   4        6.42        8.24      3.15 o
  -2  -4   4       16.81       17.31      3.68 o
  -1  -4   4        3.81        2.91      2.72 o
   0  -4   4       23.37       21.36      2.68 o
   1  -4   4       28.64       27.55      3.72 o
   2  -4   4        0.25        0.26      3.72 o
   3  -4   4        3.80        1.07      2.88 o
   4  -4   4       18.01       11.62      2.71 o
   5  -4   4        3.94        0.90      2.44 o
  -7  -3   4      113.42      108.51      2.50 o
  -6  -3   4       17.04       11.02      1.87 o
  -5  -3   4       69.58       57.58      4.14 o
  -4  -3   4       29.24       20.68      3.02 o
  -3  -3   4        4.56       19.66      7.31 o
  -2  -3   4      372.84      377.69     23.85 o
  -1  -3   4      757.40      867.95     11.39 o
   0  -3   4        7.42        9.99      2.09 o
   1  -3   4      239.86      264.87      3.33 o
   2  -3   4      195.19      177.89      5.75 o
   3  -3   4       67.74       60.26      3.36 o
   4  -3   4       13.53       12.11      2.39 o
   5  -3   4        0.38       -1.26      2.50 o
   6  -3   4       22.87       27.22      1.77 o
  -8  -2   4        0.73       -1.08      2.29 o
  -7  -2   4        1.81        1.03      2.28 o
  -6  -2   4        7.75        5.17      1.62 o
  -5  -2   4        0.29       -0.47      3.26 o
  -4  -2   4       44.96       34.80      2.94 o
  -3  -2   4        8.58       10.00      2.60 o
  -2  -2   4        4.41       -0.22      3.24 o
  -1  -2   4        1.18       -0.25      2.02 o
   0  -2   4     3658.72     4446.71      9.98 o
   1  -2   4      492.15      552.70      3.98 o
   2  -2   4       32.49       29.84      2.73 o
   3  -2   4        5.59        9.99      2.90 o
   4  -2   4       10.00        6.45      2.34 o
   5  -2   4       10.82        7.32      2.15 o
   6  -2   4       69.94       64.31      2.39 o
   7  -2   4        9.20        7.11      2.13 o
  -8  -1   4       22.92       26.98      1.47 o
  -7  -1   4       60.12       60.02      1.89 o
  -6  -1   4       62.82       58.57      3.20 o
  -5  -1   4       61.44       61.10      3.86 o
  -4  -1   4      286.65      346.63      6.46 o
  -3  -1   4     1414.79     1644.94     45.81 o
  -2  -1   4      382.34      459.27      3.25 o
  -1  -1   4        0.04        1.83      1.90 o
   0  -1   4     1650.69     1893.54     19.35 o
   1  -1   4       63.70       75.53      1.71 o
   2  -1   4     1361.59     1631.05      7.12 o
   3  -1   4       25.75       16.86      2.20 o
   4  -1   4       35.25       33.04      4.01 o
   5  -1   4        0.63        5.08      3.69 o
   6  -1   4        7.99        8.16      2.03 o
   7  -1   4        2.84        1.44      1.91 o
  -8   0   4       12.15       13.36      2.69 o
  -7   0   4       50.76       54.11      3.01 o
  -6   0   4        7.46        6.24      1.64 o
  -5   0   4       56.87       62.21      3.99 o
  -4   0   4       74.79       68.52      2.87 o
  -3   0   4      503.45      456.74     12.14 o
  -2   0   4      229.64      222.83      5.19 o
  -1   0   4      789.16      822.44     11.89 o
   0   0   4      810.08      861.55     13.33 o
   1   0   4      354.90      366.62      2.62 o
   2   0   4       58.39       59.40      2.82 o
   3   0   4        2.23        2.91      2.32 o
   4   0   4       51.06       46.61      3.09 o
   5   0   4      279.19      296.49     11.01 o
   6   0   4       13.18        9.04      2.32 o
   7   0   4       43.70       42.55      1.88 o
   8   0   4        9.76        9.57      2.36 o
  -8   1   4       14.35       22.13      1.15 o
  -7   1   4       40.20       46.21      1.94 o
  -6   1   4       61.38       59.15      2.34 o
  -5   1   4       62.63       71.36      1.62 o
  -4   1   4      139.91      165.24      4.52 o
  -3   1   4       38.30       37.77      1.96 o
  -2   1   4       53.35       38.92      1.88 o
  -1   1   4     1776.84     1790.95     18.77 o
   0   1   4      212.23      214.11      3.42 o
   1   1   4      218.92      217.60      8.93 o
   2   1   4       77.31       83.05      2.19 o
   3   1   4       96.97      113.55      3.24 o
   4   1   4      232.66      258.04     10.38 o
   5   1   4        3.24        6.85      3.90 o
   6   1   4      218.07      202.03      2.58 o
   7   1   4        6.02        4.44      1.85 o
   8   1   4       13.97       14.16      1.95 o
  -7   2   4        6.20        4.44      1.76 o
  -6   2   4       31.46       27.75      2.07 o
  -5   2   4        4.92        2.49      2.05 o
  -4   2   4       18.37       12.97      2.78 o
  -3   2   4       13.92       11.55      2.21 o
  -2   2   4      279.07      235.39     10.70 o
  -1   2   4       62.27       54.58      3.18 o
   0   2   4     2170.74     2548.75      6.69 o
   1   2   4      166.41      168.54      2.96 o
   2   2   4     1316.66     1493.70     17.15 o
   3   2   4      810.91      913.68      6.23 o
   4   2   4      219.98      188.41      4.19 o
   5   2   4       72.72       75.12     11.73 o
   6   2   4      101.91      109.77      2.18 o
   7   2   4       35.58       42.31      1.93 o
   8   2   4       27.67       33.74      1.81 o
  -7   3   4       14.54       13.69      1.53 o
  -6   3   4        3.22        3.60      1.70 o
  -5   3   4       45.07       49.55      5.79 o
  -4   3   4      422.64      437.87      3.89 o
  -3   3   4      117.03      129.11      5.64 o
  -2   3   4      212.06      228.44      5.16 o
  -1   3   4     1868.21     2198.11     23.61 o
   0   3   4       77.09       52.01      2.74 o
   1   3   4      186.27      182.85      2.58 o
   2   3   4      616.14      604.89     54.72 o
   3   3   4      133.74      122.58      2.84 o
   4   3   4       21.36       25.32      3.19 o
   5   3   4      333.39      302.60      8.91 o
   6   3   4       71.28       64.88      3.27 o
   7   3   4       12.89       13.30      1.70 o
   8   3   4        8.22        8.12      2.33 o
  -6   4   4       11.21        8.06      1.79 o
  -5   4   4      112.78      113.45      2.64 o
  -4   4   4      257.48      251.02      3.45 o
  -3   4   4        1.34        2.38      4.85 o
  -2   4   4       96.06      106.73      4.92 o
  -1   4   4        1.50        3.11      3.03 o
   0   4   4       35.25       31.03      2.53 o
   1   4   4      965.87     1081.18      5.16 o
   2   4   4     1211.72     1183.78     38.60 o
   3   4   4       20.54       10.58      3.05 o
   4   4   4       14.49       32.74      4.34 o
   5   4   4       44.44       29.26      3.32 o
   6   4   4       45.43       32.75      1.58 o
   7   4   4        7.93        6.65      1.67 o
   8   4   4       32.45       29.63      2.27 o
  -6   5   4        5.58        4.10      2.78 o
  -5   5   4        0.13        1.76      3.13 o
  -4   5   4       10.00        7.13      1.88 o
  -3   5   4        2.30        2.34      3.83 o
  -2   5   4        7.03        7.82      4.65 o
  -1   5   4       49.21       55.29      3.84 o
   0   5   4        2.06       -0.41      2.66 o
   1   5   4      293.80      328.75      8.76 o
   2   5   4        0.63       -0.18      3.00 o
   3   5   4       63.41       49.47      9.60 o
   4   5   4      214.65      257.04     30.74 o
   5   5   4        1.69        0.57      1.91 o
   6   5   4      144.18      127.83      2.31 o
   7   5   4       25.91       20.43      1.78 o
   8   5   4        2.48        1.00      1.50 o
  -5   6   4        0.34        1.14      1.32 o
  -4   6   4        9.04        6.21      1.62 o
  -3   6   4        0.67        3.44      2.22 o
  -2   6   4       29.80       26.04      2.30 o
  -1   6   4       49.12       45.64      3.66 o
   0   6   4       16.29       17.78      3.71 o
   1   6   4       55.55       37.10      4.30 o
   2   6   4      262.21      232.07      8.58 o
   3   6   4       49.52       41.34      7.60 o
   4   6   4      192.27      191.48      3.22 o
   5   6   4       87.80       71.07      2.15 o
   6   6   4        6.08        9.78      1.49 o
   7   6   4        7.94       11.22      1.41 o
   8   6   4       12.46       16.32      3.99 o
  -4   7   4        3.10        7.04      1.76 o
  -3   7   4        0.40        4.52      2.97 o
  -2   7   4       10.74        8.38      5.24 o
  -1   7   4        5.95       10.23      1.73 o
   0   7   4       62.46       73.24      3.27 o
   1   7   4      213.96      231.20      3.04 o
   2   7   4      433.05      458.35      4.28 o
   3   7   4        0.19       -0.42      3.35 o
   4   7   4       19.94       20.84      2.89 o
   5   7   4       29.37       34.96      2.13 o
   6   7   4       59.68       66.83      2.50 o
   7   7   4       18.03       20.06      1.43 o
   8   7   4       76.44      104.60      2.38 o
  -3   8   4        9.86       14.04      2.29 o
  -2   8   4       14.25       15.47      1.70 o
  -1   8   4       15.30       11.34      1.39 o
   0   8   4        3.46        5.77      1.88 o
   1   8   4       17.94       19.94      2.80 o
   2   8   4        0.65        0.50      2.72 o
   3   8   4        0.99        0.86      3.61 o
   4   8   4        6.91        4.65      1.64 o
   5   8   4        3.39        3.28      1.73 o
   6   8   4       18.81       18.12      1.63 o
   7   8   4       28.08       35.95      2.11 o
  -2   9   4        2.99        2.92      1.58 o
  -1   9   4       13.11       15.23      2.42 o
   0   9   4        1.89        1.78      1.25 o
   1   9   4       22.54       24.49      1.87 o
   2   9   4        2.03        5.10      1.67 o
   3   9   4        0.07        0.88      1.44 o
   4   9   4       42.47       50.66      3.35 o
   5   9   4        5.27        5.79      2.04 o
   1  10   4        7.37       13.48      1.83 o
   2  10   4        2.15        1.55      1.24 o
   3  10   4        0.05       -0.70      1.08 o
   4  10   4        4.15        5.24      1.13 o
   5  10   4        0.02        0.72      1.24 o
  -5  -8   5        0.14        0.48      0.81 o
  -4  -8   5        3.92        1.69      1.79 o
  -3  -8   5        2.55        2.33      0.81 o
  -2  -8   5        5.37        3.01      1.16 o
  -1  -8   5        0.04       -0.40      1.65 o
  -6  -7   5        0.26        0.67      0.71 o
  -5  -7   5        3.48        2.20      1.11 o
  -4  -7   5        4.95        2.64      1.08 o
  -3  -7   5        9.67        5.44      2.40 o
  -2  -7   5       28.41       29.48      1.23 o
  -1  -7   5        0.01        0.64      1.38 o
   0  -7   5        6.71        4.58      2.13 o
   1  -7   5        3.55        3.21      1.23 o
  -7  -6   5        5.47        8.11      2.38 o
  -6  -6   5       11.37        7.42      2.16 o
  -5  -6   5       27.45       26.48      1.65 o
  -4  -6   5        0.53        1.23      1.34 o
  -3  -6   5       33.32       31.07      2.08 o
  -2  -6   5        4.19        3.22      1.33 o
  -1  -6   5       25.48       20.85      1.56 o
   0  -6   5        9.16        9.35      2.92 o
   1  -6   5        0.10        0.45      1.66 o
   2  -6   5        1.37        2.65      1.80 o
   3  -6   5       38.63       40.90      2.03 o
  -7  -5   5       34.53       34.95      2.93 o
  -6  -5   5      157.39      165.05      1.94 o
  -5  -5   5       12.16       13.04      2.25 o
  -4  -5   5       65.55       62.43      1.91 o
  -3  -5   5        5.97        5.44      1.77 o
  -2  -5   5      117.93      115.05      1.94 o
  -1  -5   5       10.19        8.94      1.58 o
   0  -5   5      276.36      309.44      7.40 o
   1  -5   5       18.54       12.77      5.78 o
   2  -5   5        6.46        8.68      5.58 o
   3  -5   5       48.28       49.08      4.60 o
   4  -5   5        0.07        1.09      1.49 o
  -7  -4   5        7.22        9.16      1.40 o
  -6  -4   5        0.46        3.55      1.60 o
  -5  -4   5       19.48       10.74      2.00 o
  -4  -4   5       13.61        8.67      1.76 o
  -3  -4   5        7.11        5.80      3.42 o
  -2  -4   5      212.02      246.95     26.88 o
  -1  -4   5       13.49       14.52      3.12 o
   0  -4   5        0.83        3.29      6.76 o
   1  -4   5       14.96       13.42      2.72 o
   2  -4   5       62.92       55.86      4.11 o
   3  -4   5       15.21       15.54      3.79 o
   4  -4   5        9.66        6.18      4.38 o
   5  -4   5        5.86        3.69      2.11 o
  -8  -3   5        0.08       -0.96      2.03 o
  -7  -3   5       27.96       19.14      2.05 o
  -6  -3   5       37.45       32.76      2.27 o
  -5  -3   5       56.54       51.91      3.78 o
  -4  -3   5       57.62       59.76     10.08 o
  -3  -3   5       37.69       36.27      8.87 o
  -2  -3   5       19.43       16.76      3.37 o
  -1  -3   5        6.33        7.81      2.55 o
   0  -3   5       20.72       13.52      2.29 o
   1  -3   5      310.31      326.75      3.78 o
   2  -3   5        0.09        2.55      4.31 o
   3  -3   5      110.36       97.28      7.32 o
   4  -3   5       15.00       16.00      2.37 o
   5  -3   5        0.06        0.50      3.59 o
   6  -3   5       13.86       17.23      2.24 o
  -7  -2   5       18.92       13.05      2.04 o
  -6  -2   5       30.40       28.03      3.03 o
  -5  -2   5        6.18        2.64      1.91 o
  -4  -2   5       36.97       34.65      5.15 o
  -3  -2   5        8.89        2.87      7.02 o
  -2  -2   5      298.38      301.20     21.29 o
  -1  -2   5      932.87     1124.68     39.66 o
   0  -2   5      365.26      421.94      3.30 o
   1  -2   5      102.73       90.87      2.13 o
   2  -2   5      520.94      548.54      8.10 o
   3  -2   5      202.68      199.13      5.38 o
   4  -2   5       14.53       11.39      3.27 o
   5  -2   5        9.98        7.39      3.05 o
   6  -2   5       52.18       54.04      2.23 o
  -8  -1   5       28.77       30.71      2.14 o
  -7  -1   5       16.67       13.59      1.21 o
  -6  -1   5      102.50       86.03      3.14 o
  -5  -1   5       15.96       12.98      1.95 o
  -4  -1   5       80.48       83.63      3.41 o
  -3  -1   5      475.73      489.54      3.75 o
  -2  -1   5      166.13      194.72      3.54 o
  -1  -1   5      373.88      434.32      6.31 o
   0  -1   5      365.83      438.14      8.87 o
   1  -1   5      224.96      297.30      4.69 o
   2  -1   5       26.75       26.70      2.21 o
   3  -1   5       54.13       53.84      3.54 o
   4  -1   5      309.37      334.18      4.31 o
   5  -1   5      141.71      134.83      2.93 o
   6  -1   5       19.11       14.12      2.35 o
   7  -1   5        1.20        2.31      2.19 o
  -8   0   5       13.96       13.49      2.30 o
  -7   0   5       59.96       61.74      1.92 o
  -6   0   5       85.51       82.85      3.22 o
  -5   0   5        2.07        2.41      2.16 o
  -4   0   5      194.12      187.73      3.75 o
  -3   0   5       41.96       60.98      3.29 o
  -2   0   5       65.38       46.58      2.33 o
  -1   0   5      767.66      788.49      7.95 o
   0   0   5      605.22      646.60      9.90 o
   1   0   5      450.99      472.54      3.49 o
   2   0   5       81.07       88.95      3.05 o
   3   0   5        2.12        2.03      2.42 o
   4   0   5       68.96       69.60      3.86 o
   5   0   5      171.45      175.97      4.39 o
   6   0   5        0.63        2.80      2.36 o
   7   0   5       48.08       48.48      2.87 o
   8   0   5        0.94       -0.31      1.82 o
  -8   1   5        1.12        5.84      1.39 o
  -7   1   5        6.28        8.53      2.37 o
  -6   1   5       89.37      103.66      2.06 o
  -5   1   5        0.79        1.98      1.80 o
  -4   1   5      128.72       94.73      6.00 o
  -3   1   5       27.01       27.75      2.05 o
  -2   1   5      128.15      116.56      2.41 o
  -1   1   5        1.21        2.85      2.25 o
   0   1   5      756.49      773.65     11.59 o
   1   1   5      432.12      467.94      3.06 o
   2   1   5      163.61      153.49      3.84 o
   3   1   5        8.98        7.08      2.27 o
   4   1   5       21.21       20.01      3.47 o
   5   1   5        1.74        7.08      2.36 o
   6   1   5      211.53      231.98      3.27 o
   7   1   5        3.75        2.84      2.10 o
   8   1   5       32.93       42.63      2.10 o
  -7   2   5        4.25        3.43      1.60 o
  -6   2   5        5.26        4.27      3.72 o
  -5   2   5        8.05        8.55      1.87 o
  -4   2   5      581.78      684.37     19.77 o
  -3   2   5       14.31        7.65      2.28 o
  -2   2   5      140.09      127.06      2.49 o
  -1   2   5      202.93      203.13      4.14 o
   0   2   5      591.00      610.75     10.90 o
   1   2   5      332.15      323.68      3.46 o
   2   2   5      118.55      135.75      2.56 o
   3   2   5      666.46      654.67      5.72 o
   4   2   5      342.75      335.71      5.09 o
   5   2   5      220.26      199.72     18.80 o
   6   2   5       34.57       37.74      4.08 o
   7   2   5        6.25        7.37      1.94 o
   8   2   5        0.55        4.55      2.26 o
  -7   3   5        8.00        7.18      1.41 o
  -6   3   5        0.48        3.46      2.43 o
  -5   3   5       54.09       50.07      3.72 o
  -4   3   5        1.58        1.18      2.05 o
  -3   3   5      131.91      123.99      5.73 o
  -2   3   5      209.38      204.12      5.15 o
  -1   3   5      473.27      537.21     19.97 o
   0   3   5       13.80       10.34      2.48 o
   1   3   5        2.08        0.19      2.04 o
   2   3   5     1376.17     1464.29     55.10 o
   3   3   5       84.27       88.78      6.54 o
   4   3   5      164.24      118.71      7.59 o
   5   3   5       71.19       36.51      3.79 o
   6   3   5        6.07        3.03      1.58 o
   7   3   5        6.74        8.04      3.18 o
   8   3   5       19.39       21.75      1.83 o
  -6   4   5       10.59        7.28      1.41 o
  -5   4   5       72.38       74.67      3.27 o
  -4   4   5      152.79      154.61      3.92 o
  -3   4   5       27.31       28.46      3.23 o
  -2   4   5       27.85       33.38      4.52 o
  -1   4   5       13.27        8.84      2.88 o
   0   4   5     1343.27     1474.38     25.93 o
   1   4   5      925.49     1002.18      6.87 o
   2   4   5      262.34      233.69     18.52 o
   3   4   5       25.82       26.79      3.65 o
   4   4   5       32.63       33.39      5.17 o
   5   4   5       13.78       17.10      1.72 o
   6   4   5        8.15        6.89      1.71 o
   7   4   5       53.81       49.38      2.47 o
   8   4   5        2.00       -0.62      2.28 o
  -6   5   5        0.41        1.60      1.77 o
  -5   5   5       16.86       13.46      1.66 o
  -4   5   5       21.28       21.02      1.89 o
  -3   5   5       38.99       41.91      2.86 o
  -2   5   5      175.85      174.37      8.35 o
  -1   5   5       18.31        9.95      3.56 o
   0   5   5       63.70       58.68      3.49 o
   1   5   5       92.19      107.97      7.76 o
   2   5   5      387.28      392.20      5.59 o
   3   5   5       94.93       91.97      4.31 o
   4   5   5      152.28      167.86      7.86 o
   5   5   5        1.76        1.48      1.62 o
   6   5   5      121.51      124.51      2.89 o
   7   5   5       36.00       33.03      2.75 o
   8   5   5        4.32        5.12      1.63 o
  -5   6   5        3.73        3.53      2.07 o
  -4   6   5       18.36       20.03      3.40 o
  -3   6   5        4.46        2.43      1.69 o
  -2   6   5       22.26       23.05      1.95 o
  -1   6   5       42.80       29.07      2.50 o
   0   6   5        8.06        6.38      2.91 o
   1   6   5      231.61      282.82     20.03 o
   2   6   5        5.86       10.74      6.95 o
   3   6   5        2.40        5.21      4.53 o
   4   6   5      111.04       87.11      2.65 o
   5   6   5       65.04       52.87      2.03 o
   6   6   5       17.37       16.27      1.57 o
   7   6   5        5.76        5.71      1.66 o
   8   6   5       54.34       80.31      9.98 o
  -4   7   5       14.00       14.83      1.45 o
  -3   7   5        7.01        5.01      1.86 o
  -2   7   5       74.49       67.11      7.73 o
  -1   7   5       45.52       37.11      1.89 o
   0   7   5       76.58       77.26      2.52 o
   1   7   5       11.81        7.89      2.04 o
   2   7   5      322.10      341.56      4.61 o
   3   7   5       48.84       37.17      3.73 o
   4   7   5       41.45       35.28      3.11 o
   5   7   5        4.21        4.34      1.65 o
   6   7   5       25.40       22.44      1.64 o
   7   7   5        0.06       -0.83      1.73 o
   8   7   5       18.69       22.88      2.10 o
  -3   8   5       14.31       17.06      1.57 o
  -2   8   5        7.59        7.40      1.66 o
  -1   8   5       16.82       16.82      1.98 o
   0   8   5       14.45       16.51      2.09 o
   1   8   5       19.07       20.47      2.10 o
   2   8   5        0.42        0.08      2.11 o
   3   8   5        5.40        5.45      2.12 o
   4   8   5       28.18       24.17      1.74 o
   5   8   5        4.70        4.28      2.42 o
   6   8   5        4.25        7.48      2.43 o
   7   8   5       18.81       17.17      2.12 o
  -2   9   5        5.49        6.02      1.60 o
  -1   9   5       10.25       10.82      2.34 o
   0   9   5        3.71        2.69      1.27 o
   1   9   5       27.57       31.24      2.49 o
   2   9   5       16.52       19.31      2.14 o
   3   9   5        0.67        5.64      1.55 o
   4   9   5       30.47       31.90      1.60 o
   5   9   5       13.53       14.38      2.17 o
   6   9   5       15.81       13.67      1.67 o
   1  10   5       38.38       51.92      2.05 o
   2  10   5        0.74        0.38      2.11 o
   3  10   5        1.56        1.02      1.32 o
   4  10   5       24.07       24.41      1.61 o
   5  10   5        4.58        3.21      1.27 o
  -4  -8   6        4.15        6.16      1.05 o
  -3  -8   6        0.08       -0.06      1.17 o
  -2  -8   6        0.61       -0.32      1.30 o
  -6  -7   6        0.28        0.70      1.10 o
  -5  -7   6        0.81        2.11      1.97 o
  -4  -7   6        1.86        1.80      1.23 o
  -3  -7   6        0.97        1.99      1.00 o
  -2  -7   6       25.07       27.16      1.80 o
  -1  -7   6        2.79        2.63      1.34 o
   1  -7   6        0.84       -0.54      1.40 o
  -7  -6   6       14.13       12.00      1.25 o
  -6  -6   6        0.26        1.43      1.39 o
  -5  -6   6       21.28       18.42      1.31 o
  -4  -6   6        1.45        1.05      1.36 o
  -3  -6   6       88.15       95.13      1.42 o
  -2  -6   6        8.77        8.00      1.24 o
  -1  -6   6        2.15        1.50      1.24 o
   0  -6   6       72.35       79.41      1.94 o
   1  -6   6        7.55        7.15      1.51 o
   2  -6   6        0.64        0.64      1.57 o
   3  -6   6        0.11       -0.46      1.23 o
  -7  -5   6        8.56        5.01      0.97 o
  -6  -5   6       70.80       75.82      5.17 o
  -5  -5   6        0.05        0.27      2.26 o
  -4  -5   6       13.69       12.60      2.22 o
  -3  -5   6       33.47       34.21      1.36 o
  -2  -5   6        1.39        1.25      1.19 o
  -1  -5   6        0.47       -0.21      1.51 o
   0  -5   6       18.66       15.35      1.54 o
   1  -5   6        9.68       10.49      1.73 o
   2  -5   6       34.16       35.28      2.17 o
   3  -5   6        0.21        1.60      1.72 o
   4  -5   6        4.39        4.40      1.32 o
  -7  -4   6       49.27       49.05      8.28 o
  -6  -4   6       10.90        3.77      1.54 o
  -5  -4   6       10.48        4.90      1.51 o
  -4  -4   6        5.79        6.30      1.44 o
  -3  -4   6      337.51      369.48      2.51 o
  -2  -4   6        0.63        2.18      1.78 o
  -1  -4   6      101.27      106.10      2.53 o
   0  -4   6       20.65       22.14      1.62 o
   1  -4   6        8.37        5.33      2.76 o
   2  -4   6        5.13        7.32      3.83 o
   3  -4   6        3.55       12.65      6.52 o
   4  -4   6       44.60       45.55      1.91 o
   5  -4   6        7.28        7.58      2.97 o
  -6  -3   6        8.77        7.57      2.08 o
  -5  -3   6       28.10       25.42      2.08 o
  -4  -3   6        4.73        4.47      1.63 o
  -2  -3   6       32.30       26.29      2.92 o
  -1  -3   6      547.02      621.27      7.31 o
   0  -3   6       14.35       13.49      2.95 o
   1  -3   6       14.57       14.20      2.82 o
   2  -3   6       42.04       42.95      8.43 o
   3  -3   6      191.18      190.08     13.98 o
   4  -3   6        1.51        3.40      5.48 o
   5  -3   6        0.74       -0.76      2.25 o
   6  -3   6        6.92        5.44      2.57 o
  -8  -2   6        3.26        2.05      1.85 o
  -7  -2   6       54.73       44.75      2.26 o
  -6  -2   6       44.09       46.18      2.25 o
  -5  -2   6       31.98       20.47      4.47 o
  -4  -2   6       18.70       25.54      9.90 o
  -3  -2   6      145.54      125.94     10.22 o
  -2  -2   6      248.20      271.47     20.31 o
  -1  -2   6       57.42       59.89      5.35 o
   0  -2   6     1368.96     1655.94      6.84 o
   1  -2   6       90.54      109.14      3.52 o
   2  -2   6        1.25        2.63      4.11 o
   3  -2   6        6.41        4.48      3.29 o
   4  -2   6       33.58       32.21      2.56 o
   5  -2   6       29.12       30.81      2.28 o
   6  -2   6        0.52        1.98      1.99 o
  -8  -1   6       26.57       30.06      1.88 o
  -7  -1   6        2.33        2.18      1.52 o
  -6  -1   6       13.91       10.56      2.15 o
  -5  -1   6       12.10        8.24      1.89 o
  -4  -1   6        0.57        1.56      7.64 o
  -3  -1   6       25.41       23.81      3.34 o
  -2  -1   6       48.08       42.34      2.71 o
  -1  -1   6     2005.55     2338.45     18.53 o
   0  -1   6      292.09      383.66      4.25 o
   1  -1   6      283.02      350.94      4.43 o
   2  -1   6        2.18       -0.06      2.47 o
   3  -1   6      274.19      284.93      8.71 o
   4  -1   6       55.74       43.94      2.64 o
   5  -1   6       76.79       60.24      3.93 o
   6  -1   6       33.58       38.31      2.13 o
   7  -1   6        5.89        6.99      1.97 o
  -8   0   6       13.64       12.80      1.43 o
  -7   0   6       11.91       11.83      1.15 o
  -6   0   6       59.98       52.67      1.91 o
  -5   0   6       23.91       23.68      2.49 o
  -4   0   6      296.36      272.80      4.83 o
  -3   0   6      100.90       85.98      4.42 o
  -2   0   6        0.28        2.16      2.98 o
  -1   0   6        0.00       -1.61      3.26 o
   0   0   6       59.07       53.18      2.69 o
   1   0   6      739.06      917.57      7.25 o
   2   0   6      852.82      990.54     10.99 o
   3   0   6      110.69      100.24      3.45 o
   4   0   6        1.99        8.49      2.89 o
   5   0   6       56.06       41.95      3.00 o
   6   0   6        3.52        6.01      2.25 o
   7   0   6       20.35       26.84      2.63 o
  -7   1   6        0.75        2.58      1.27 o
  -6   1   6       24.22       24.49      1.71 o
  -5   1   6       27.55       20.95      1.65 o
  -4   1   6       54.76       53.94      5.37 o
  -3   1   6        6.82        1.90      1.94 o
  -2   1   6      342.44      360.20      5.91 o
  -1   1   6      187.56      218.73      4.67 o
   0   1   6      378.93      368.23      9.57 o
   1   1   6       75.51       63.29      1.70 o
   2   1   6       62.96       59.71      2.74 o
   3   1   6      631.48      707.02      5.19 o
   4   1   6       94.06       85.84      4.14 o
   5   1   6        1.36        4.71      3.52 o
   6   1   6       75.35       69.59      3.19 o
   7   1   6        0.03        0.02      4.40 o
   8   1   6       20.17       24.17      2.20 o
  -7   2   6        8.55       11.94      1.48 o
  -6   2   6        6.17        7.24      2.24 o
  -5   2   6       11.26        9.77      1.71 o
  -4   2   6      308.68      303.37      3.54 o
  -3   2   6      193.95      185.82      4.24 o
  -2   2   6     1277.21     1251.94      8.84 o
  -1   2   6       35.91       18.99      3.56 o
   0   2   6        0.14        2.11      2.42 o
   1   2   6      298.92      348.67      4.09 o
   2   2   6       25.12       28.10      3.75 o
   3   2   6      108.60      115.38      3.44 o
   4   2   6       33.01       30.58      3.59 o
   5   2   6      484.01      485.34     16.05 o
   6   2   6       26.67       24.68      2.02 o
   7   2   6       10.79        9.14      2.20 o
   8   2   6        0.23        2.04      2.00 o
  -7   3   6        5.90        7.92      1.22 o
  -6   3   6       23.40       29.86      3.63 o
  -5   3   6       50.30       39.60      2.44 o
  -4   3   6      345.30      393.44      2.75 o
  -3   3   6        0.67       -0.73      4.60 o
  -2   3   6        0.00       -1.14      3.71 o
  -1   3   6      639.61      632.03      4.97 o
   0   3   6      210.95      205.03      3.60 o
   1   3   6       36.37       25.11      2.35 o
   2   3   6      556.68      631.44      5.10 o
   3   3   6        6.37        8.21      3.02 o
   4   3   6      113.06      115.87      4.21 o
   5   3   6       24.47       23.42      3.51 o
   6   3   6       17.84       23.17      3.41 o
   7   3   6       10.70       10.94      2.15 o
   8   3   6       40.06       51.01      2.62 o
  -6   4   6       21.08       20.49      3.83 o
  -5   4   6        5.25        7.95      2.22 o
  -4   4   6       13.03        8.85      1.96 o
  -3   4   6       59.95       59.50      1.99 o
  -2   4   6        0.11        1.66      4.21 o
  -1   4   6       21.98       10.03      4.04 o
   0   4   6      114.70      139.09      5.44 o
   1   4   6        0.77        3.86      3.15 o
   2   4   6      111.06       98.95      4.36 o
   3   4   6      103.78      110.91      4.67 o
   4   4   6      155.89      117.25      4.60 o
   5   4   6       29.59       21.56      2.96 o
   6   4   6       26.20       23.76      1.96 o
   7   4   6       88.16      101.65      2.59 o
   8   4   6        0.33        2.22      3.26 o
  -6   5   6        0.03       -0.46      1.55 o
  -5   5   6       11.50       10.58      1.72 o
  -4   5   6       45.05       45.59      2.72 o
  -3   5   6        5.52       10.16      2.47 o
  -2   5   6       48.41       63.09      5.90 o
  -1   5   6        1.29        4.30      4.32 o
   0   5   6      103.28       99.51     11.40 o
   1   5   6       25.12       19.59      2.76 o
   2   5   6       94.37       85.84      4.78 o
   3   5   6      135.37      108.29      5.17 o
   4   5   6      310.15      272.86      2.84 o
   5   5   6        1.13        0.44      1.87 o
   6   5   6        7.58        9.84      1.96 o
   7   5   6       32.89       33.20      2.08 o
   8   5   6        4.66        3.92      1.69 o
  -5   6   6        7.88        8.41      1.95 o
  -4   6   6        4.87        3.61      1.52 o
  -3   6   6       13.46        9.55      1.72 o
  -2   6   6       37.45       48.14      2.35 o
  -1   6   6      116.02      115.70      3.07 o
   0   6   6       28.91       29.01      3.36 o
   1   6   6      138.53      150.37      5.58 o
   2   6   6      829.24      957.34     41.24 o
   3   6   6       11.38       13.74      2.04 o
   4   6   6        4.20        7.40      1.73 o
   5   6   6       26.94       19.93      1.91 o
   6   6   6       47.26       36.26      1.94 o
   7   6   6        0.30       -0.91      1.70 o
   8   6   6       74.26      103.16     15.18 o
  -4   7   6        4.28        4.62      1.11 o
  -3   7   6        3.27        5.97      1.82 o
  -2   7   6       59.22       50.30      6.16 o
  -1   7   6       21.17       16.81      2.52 o
   0   7   6      106.37      123.36      5.40 o
   1   7   6       17.30       18.13      2.29 o
   2   7   6       19.89       17.97      2.72 o
   3   7   6       15.89        9.98      3.63 o
   4   7   6        3.15        2.72      2.14 o
   5   7   6       16.08       20.97      2.23 o
   6   7   6        1.45        2.30      1.63 o
   7   7   6        7.10        6.85      2.71 o
  -3   8   6        6.98        5.25      1.27 o
  -2   8   6        0.31        0.24      1.62 o
  -1   8   6       10.46       11.37      1.81 o
   0   8   6        8.57       10.34      1.98 o
   1   8   6       16.50       16.27      2.20 o
   2   8   6        6.98        2.73      2.22 o
   3   8   6       23.65       24.75      2.37 o
   4   8   6       63.25       76.74      1.90 o
   5   8   6       24.53       27.06      2.60 o
   6   8   6       13.81       17.40      1.81 o
   7   8   6       29.88       31.88      2.21 o
  -1   9   6        1.32       -0.52      2.15 o
   0   9   6        1.32        1.31      2.26 o
   1   9   6        7.83        9.32      2.55 o
   2   9   6        4.57        3.79      1.78 o
   3   9   6        0.75        2.12      1.94 o
   4   9   6        3.59        4.60      1.70 o
   5   9   6        9.01        7.92      1.42 o
   6   9   6        7.85        8.53      1.78 o
   1  10   6       14.30       23.90      1.95 o
   2  10   6        0.79        1.42      2.06 o
   3  10   6       10.11       14.11      1.72 o
   4  10   6       16.72       19.35      1.59 o
  -5  -7   7        9.99       12.02      0.85 o
  -4  -7   7        1.29        1.93      1.15 o
  -3  -7   7        1.78        2.06      1.19 o
  -2  -7   7        2.46        2.58      1.21 o
  -1  -7   7        3.32        6.53      1.74 o
   0  -7   7        6.43        8.72      1.46 o
  -6  -6   7       22.58       25.79      3.63 o
  -5  -6   7       14.38       16.36      1.94 o
  -4  -6   7        1.33        1.14      1.05 o
  -3  -6   7       21.31       21.24      1.57 o
  -2  -6   7        0.57        0.36      1.29 o
  -1  -6   7        6.99        6.68      1.55 o
   0  -6   7        9.29       12.45      1.52 o
   1  -6   7       24.64       24.08      1.35 o
   2  -6   7       48.15       54.25      1.55 o
  -7  -5   7        0.64       -0.79      1.41 o
  -6  -5   7        6.74        3.41      1.42 o
  -5  -5   7        0.27        1.28      1.64 o
  -4  -5   7        5.71        6.75      1.77 o
  -3  -5   7        2.70        2.02      1.19 o
  -2  -5   7       14.20       10.84      1.38 o
  -1  -5   7        2.57        3.30      1.29 o
   0  -5   7        1.22        1.78      1.31 o
   1  -5   7        0.03       -0.82      2.26 o
   2  -5   7        1.17        0.83      1.79 o
   3  -5   7        3.53        5.52      1.57 o
  -7  -4   7       31.22       32.56      1.45 o
  -6  -4   7       17.46       16.70      3.94 o
  -5  -4   7       25.14       25.14      1.58 o
  -4  -4   7        0.89        1.19      1.96 o
  -3  -4   7        0.88        0.78      1.39 o
  -2  -4   7        2.08        1.28      2.05 o
  -1  -4   7      185.71      206.66      1.89 o
   0  -4   7       36.59       30.88      1.44 o
   1  -4   7       49.09       39.90      1.98 o
   2  -4   7        3.38        1.01      3.69 o
   3  -4   7       10.87       12.38      1.94 o
   4  -4   7        1.99        2.12      2.84 o
  -7  -3   7        3.97        3.57      1.55 o
  -6  -3   7        2.95        2.93      1.86 o
  -5  -3   7        3.88        1.35      1.55 o
  -4  -3   7       12.46        6.72      2.12 o
  -3  -3   7       29.83       29.82      2.65 o
  -2  -3   7      128.69      116.04      3.69 o
  -1  -3   7        1.60        1.18      2.98 o
   0  -3   7      444.74      529.40     11.57 o
   1  -3   7      188.29      211.39      4.48 o
   2  -3   7       22.14       22.55      2.19 o
   3  -3   7        0.44        0.33      1.97 o
   4  -3   7       10.13        7.70      3.55 o
   5  -3   7        0.45        1.51      2.73 o
  -8  -2   7       17.89       21.10      1.48 o
  -7  -2   7       46.90       33.20      4.16 o
  -6  -2   7       19.94       21.44      2.50 o
  -5  -2   7       55.30       46.82     11.83 o
  -4  -2   7      141.56      159.38      7.76 o
  -3  -2   7      126.21       90.07     12.77 o
  -2  -2   7        1.50        4.39      5.40 o
  -1  -2   7      108.58      120.35      3.24 o
   0  -2   7       36.26       31.08      2.94 o
   1  -2   7        1.07        0.71      2.80 o
   2  -2   7      114.51      149.53      6.49 o
   3  -2   7        3.13       -1.41      4.50 o
   4  -2   7       20.68       18.04      3.10 o
   5  -2   7       17.79       17.08      4.42 o
   6  -2   7        3.68        4.77      3.20 o
  -8  -1   7       14.15       15.48      1.38 o
  -7  -1   7       20.64       17.83      2.39 o
  -5  -1   7        2.89        3.23      2.07 o
  -4  -1   7       78.95       76.03      2.76 o
  -3  -1   7       59.17       46.46      4.14 o
  -2  -1   7       35.48       29.50      3.07 o
  -1  -1   7       58.79       60.44      3.24 o
   0  -1   7      101.42      133.79      6.43 o
   1  -1   7      119.91      117.16      2.60 o
   2  -1   7       15.86       11.91      3.06 o
   3  -1   7       19.37       10.38      3.32 o
   4  -1   7        0.33       -2.36      7.98 o
   5  -1   7       46.13       42.23      2.39 o
   6  -1   7        0.70       -0.34      2.55 o
  -7   0   7        0.71        0.56      1.60 o
  -6   0   7       34.68       26.95      2.02 o
  -5   0   7        1.65        1.20      3.47 o
  -4   0   7       87.28       86.31      5.71 o
  -3   0   7       66.87       65.97      3.97 o
  -2   0   7        4.77        0.76      2.53 o
  -1   0   7      321.60      278.87     10.44 o
   0   0   7      702.18      746.43     26.12 o
   1   0   7      167.77      183.14      5.46 o
   2   0   7        9.30       13.49      2.62 o
   3   0   7      247.73      302.31      5.38 o
   4   0   7       43.47       37.31      2.86 o
   5   0   7        8.58        4.43      2.45 o
   6   0   7       63.86       56.91      3.17 o
   7   0   7        4.10        5.07      2.41 o
  -7   1   7       12.07       13.33      1.07 o
  -6   1   7       44.26       40.39      1.36 o
  -5   1   7        1.20        1.50      2.41 o
  -4   1   7       26.91       21.50      2.44 o
  -3   1   7        0.20       -1.39      2.75 o
  -2   1   7      267.93      241.86     16.91 o
  -1   1   7      268.95      266.76      4.79 o
   0   1   7       69.60       68.22      3.09 o
   1   1   7      222.70      256.93      2.87 o
   2   1   7      449.65      567.83      5.96 o
   3   1   7      118.74      124.10      7.00 o
   4   1   7        4.65        0.71      2.87 o
   5   1   7      228.61      216.56      3.10 o
   6   1   7        5.60        5.05      2.90 o
   7   1   7       11.53       14.55      2.68 o
  -7   2   7       23.56       23.18      1.31 o
  -6   2   7        0.01        1.90      2.07 o
  -5   2   7      110.22      113.56      1.98 o
  -4   2   7       70.00       70.43      2.12 o
  -3   2   7        7.03        7.31      3.47 o
  -2   2   7       75.78       60.79      3.98 o
  -1   2   7      424.37      406.76     32.90 o
   0   2   7       44.99       27.18      2.37 o
   1   2   7      470.09      481.83      8.06 o
   2   2   7       99.13      104.89      2.62 o
   3   2   7        5.70       -1.08      2.59 o
   4   2   7        9.45        9.17      4.08 o
   5   2   7      197.97      206.41      6.81 o
   6   2   7        0.28        1.57      2.51 o
   7   2   7        9.26        9.08      2.98 o
  -7   3   7        0.91        1.14      0.96 o
  -6   3   7       33.52       34.53      7.54 o
  -5   3   7      236.53      274.46      4.04 o
  -4   3   7      421.55      445.43      2.95 o
  -3   3   7       16.33       14.90      4.04 o
  -2   3   7        6.67        5.83      4.09 o
  -1   3   7       61.74       65.88      4.43 o
   0   3   7       38.72       25.38      3.00 o
   1   3   7        6.26        5.94      2.48 o
   2   3   7      462.12      486.75      5.14 o
   3   3   7       54.01       52.36      3.00 o
   4   3   7        0.22       -0.46      4.07 o
   5   3   7        3.18        2.59      2.31 o
   6   3   7       56.47       56.47      4.24 o
   7   3   7        2.83        3.82      2.22 o
   8   3   7       18.56       25.08      3.56 o
  -6   4   7       13.56       11.76      1.56 o
  -5   4   7        0.08        3.92      1.99 o
  -4   4   7       22.41       25.70      1.80 o
  -3   4   7       32.98       33.41      2.19 o
  -2   4   7        0.78        2.32      4.30 o
  -1   4   7       84.93       80.89      4.75 o
   0   4   7        0.57        1.85      5.07 o
   1   4   7      208.08      191.71      3.52 o
   2   4   7        3.24        8.47      3.99 o
   3   4   7        8.40       10.92      5.94 o
   4   4   7      184.23      167.18      5.94 o
   5   4   7       31.61       30.65      2.29 o
   6   4   7       60.07       56.88      3.07 o
   7   4   7       28.57       28.27      2.35 o
   8   4   7        0.14        0.74      2.84 o
  -6   5   7        0.12        1.99      1.28 o
  -5   5   7        0.63        3.30      2.66 o
  -4   5   7       22.42       25.20      1.79 o
  -3   5   7        1.52        5.87      1.96 o
  -2   5   7       45.57       47.75      3.66 o
  -1   5   7      184.93      187.87      5.93 o
   0   5   7       18.25       13.55      3.18 o
   1   5   7      321.87      309.49     12.19 o
   2   5   7       38.65       27.24      4.73 o
   3   5   7       22.39       22.98      5.08 o
   4   5   7       68.40       58.17      2.07 o
   5   5   7       40.43       25.48      2.09 o
   6   5   7        0.72        1.20      2.02 o
   7   5   7       11.10       12.32      2.06 o
   8   5   7       12.08       22.88      4.60 o
  -5   6   7       24.90       22.49      1.78 o
  -4   6   7        3.07        2.76      1.98 o
  -3   6   7        1.44        3.04      4.01 o
  -2   6   7       28.87       25.24      2.38 o
  -1   6   7        2.44        5.26      2.76 o
   0   6   7      142.59      174.90      4.11 o
   1   6   7      815.50      996.52      5.48 o
   2   6   7      420.54      456.74      9.11 o
   3   6   7       68.37       58.78      2.31 o
   4   6   7       83.55       76.04      2.36 o
   5   6   7       11.71       13.26      1.98 o
   6   6   7       45.80       40.51      2.06 o
   7   6   7        4.05        2.50      1.80 o
  -4   7   7        0.00       -0.59      1.24 o
  -3   7   7       12.02       14.54      1.55 o
  -2   7   7        1.39       -0.17      2.95 o
  -1   7   7       22.65       19.06      2.05 o
   0   7   7       41.51       35.12      2.26 o
   1   7   7        2.83        4.32      2.03 o
   2   7   7        2.04        1.18      3.63 o
   3   7   7       31.64       26.41      8.56 o
   4   7   7        1.99        2.83      1.81 o
   5   7   7       16.48       15.37      2.22 o
   6   7   7        5.37        6.22      2.11 o
   7   7   7       39.74       55.09      3.12 o
  -3   8   7        6.42        4.85      1.21 o
  -2   8   7       15.61       12.80      3.47 o
  -1   8   7       14.54       13.23      2.16 o
   0   8   7        1.75        3.45      2.00 o
   1   8   7       26.64       32.61      2.21 o
   2   8   7       34.56       41.96      5.45 o
   3   8   7        9.91       10.42      3.40 o
   4   8   7       56.94       57.35      3.00 o
   5   8   7       49.59       55.53      2.06 o
   6   8   7       16.07       16.38      1.83 o
   7   8   7       36.75       36.76      2.16 o
  -1   9   7        6.33        9.49      2.10 o
   0   9   7        0.06       -0.20      2.28 o
   1   9   7       15.48       20.47      4.21 o
   2   9   7        1.51        1.07      2.60 o
   3   9   7        1.56        1.59      1.80 o
   4   9   7        9.34       11.72      1.76 o
   5   9   7        0.37       -0.27      2.23 o
   6   9   7        2.78        1.96      1.74 o
   1  10   7        3.87        5.69      1.71 o
   2  10   7        0.02       -0.07      1.69 o
   3  10   7       41.81       49.95      4.97 o
   4  10   7        2.39        4.72      1.44 o
  -4  -7   8        2.35        3.87      1.01 o
  -3  -7   8       12.75       11.57      1.93 o
  -1  -7   8       13.89       11.98      1.27 o
  -5  -6   8        1.13        3.80      0.82 o
  -4  -6   8        2.95        2.14      0.88 o
  -3  -6   8        3.19        5.03      1.39 o
  -2  -6   8        0.38       -0.55      1.90 o
  -1  -6   8        0.74        3.14      1.31 o
   0  -6   8       27.97       32.22     12.82 o
   1  -6   8        7.34        4.31      3.72 o
  -6  -5   8        4.12        6.74      1.21 o
  -5  -5   8        0.23        2.08      1.17 o
  -4  -5   8        0.96        2.54      1.52 o
  -3  -5   8        0.13        0.75      1.66 o
  -2  -5   8       15.71       17.86      1.31 o
  -1  -5   8       33.48       33.20      1.59 o
   0  -5   8        4.46        4.13      1.24 o
   2  -5   8        4.51        3.88      1.62 o
   3  -5   8       25.51       30.57      3.58 o
  -7  -4   8        4.18        6.50      1.61 o
  -6  -4   8       22.02       28.16      5.42 o
  -5  -4   8        8.78        8.58      1.36 o
  -4  -4   8       26.99       23.07      1.36 o
  -3  -4   8        2.47        2.93      1.30 o
  -2  -4   8        0.10        0.91      1.95 o
  -1  -4   8        0.35        0.99      2.34 o
   0  -4   8        9.53        9.88      1.26 o
   1  -4   8       90.99       93.77      2.01 o
   2  -4   8       31.94       29.32      2.03 o
   3  -4   8        6.84        3.79      1.80 o
   4  -4   8        3.35        1.55      2.63 o
  -7  -3   8        9.92       12.20      1.05 o
  -6  -3   8       11.48       12.53      1.74 o
  -5  -3   8        2.16       -0.16      1.88 o
  -4  -3   8       48.47       53.98      1.79 o
  -3  -3   8       40.13       33.27      1.51 o
  -2  -3   8      181.90      207.36      3.15 o
  -1  -3   8       34.57       33.03      2.81 o
   0  -3   8       55.11       52.95      1.72 o
   1  -3   8       47.24       38.64      1.90 o
   2  -3   8       52.46       46.24      2.25 o
   3  -3   8       24.50       29.64      3.97 o
   4  -3   8       22.04       26.72      3.36 o
   5  -3   8        1.19        6.53      2.87 o
  -7  -2   8        3.04        4.37      1.16 o
  -6  -2   8        8.94        8.82      1.82 o
  -5  -2   8        0.28        2.46      2.39 o
  -4  -2   8       18.72       16.88      2.26 o
  -3  -2   8      270.66      319.39      2.38 o
  -2  -2   8      367.00      431.57     12.85 o
  -1  -2   8      310.44      352.64      4.48 o
   0  -2   8       87.19       88.78      6.99 o
   1  -2   8        5.11        4.34      1.81 o
   2  -2   8        3.66       -1.34      7.73 o
   3  -2   8        0.27       -0.35      3.95 o
   4  -2   8       10.23       12.54      3.69 o
   5  -2   8       43.61       51.52      6.64 o
   6  -2   8        3.27        1.16      2.32 o
  -7  -1   8       17.31       17.67      1.32 o
  -6  -1   8        6.74        2.82      2.58 o
  -5  -1   8        0.24        3.05      3.31 o
  -4  -1   8       81.36       90.54     14.60 o
  -3  -1   8        0.78        1.02      4.13 o
  -2  -1   8        7.93        6.13      3.31 o
  -1  -1   8      318.49      294.90     31.55 o
   0  -1   8      318.15      382.06     24.78 o
   1  -1   8       81.98       74.75      4.33 o
   2  -1   8       16.75       19.06      5.24 o
   3  -1   8        7.06        2.31      3.64 o
   4  -1   8       35.45       28.70      2.88 o
   5  -1   8       18.68       25.07      2.69 o
   6  -1   8        4.50        7.09      3.57 o
  -7   0   8        1.90        2.24      1.11 o
  -6   0   8        2.69        4.76      3.43 o
  -5   0   8        1.34        0.46      1.97 o
  -4   0   8       18.06       10.68      2.01 o
  -3   0   8        1.02        1.18      3.61 o
  -2   0   8       13.24       13.42      3.07 o
  -1   0   8       89.89       76.91     10.01 o
   0   0   8      238.07      266.99     13.03 o
   1   0   8      120.92      127.05      4.04 o
   2   0   8      208.95      230.72      5.24 o
   3   0   8       11.36       10.27      2.72 o
   4   0   8      130.36      117.76      3.20 o
   5   0   8        0.42        0.57      2.25 o
   6   0   8       64.87       78.28      5.00 o
   7   0   8        2.76        4.00      2.81 o
  -7   1   8       13.06       15.83      2.12 o
  -6   1   8        0.39       -0.21      1.40 o
  -5   1   8        8.12       10.18      2.14 o
  -4   1   8      160.78      155.40      2.66 o
  -3   1   8        2.10       -2.19      3.68 o
  -2   1   8       73.05       52.24      5.15 o
  -1   1   8       13.12       11.38      2.52 o
   0   1   8      184.07      167.16      4.01 o
   1   1   8        9.98        6.66      2.46 o
   2   1   8        0.99        2.08      3.10 o
   3   1   8      173.82      151.39      4.38 o
   4   1   8      482.11      475.97      9.74 o
   5   1   8       85.54       65.60      3.21 o
   6   1   8       13.19       12.57      2.92 o
  -7   2   8       14.37       16.71      1.77 o
  -6   2   8        2.93        2.31      1.27 o
  -5   2   8      152.81      154.94      2.22 o
  -4   2   8       30.72       25.34      1.88 o
  -3   2   8      111.94       92.68      4.38 o
  -2   2   8       63.50       45.24      7.02 o
  -1   2   8      240.92      245.64     20.18 o
   0   2   8       11.05        9.75      2.51 o
   1   2   8      179.66      156.79      3.39 o
   2   2   8     1073.56     1205.60      7.80 o
   3   2   8       24.63       31.69      2.86 o
   5   2   8        7.35        6.40      3.18 o
   6   2   8       13.82       11.34      2.54 o
   7   2   8        2.73        0.40      2.42 o
  -6   3   8        0.27        2.31      1.58 o
  -5   3   8       67.37       58.70      2.53 o
  -4   3   8       20.60       24.94      1.62 o
  -3   3   8      110.49      102.79      2.89 o
  -2   3   8       37.99       38.42      3.72 o
  -1   3   8       10.33       10.62      4.37 o
   0   3   8       74.09       67.14      3.01 o
   1   3   8       36.53       39.20      2.89 o
   2   3   8        9.29       11.42      5.64 o
   3   3   8        0.18       -1.51      5.83 o
   4   3   8       31.01       27.37      2.95 o
   5   3   8       15.63       18.70      3.91 o
   6   3   8        7.16        9.72      2.53 o
   7   3   8       16.46       20.40      4.25 o
  -6   4   8        0.05        2.36      1.56 o
  -5   4   8        4.38        8.26      4.01 o
  -4   4   8        0.10        2.72      1.78 o
  -3   4   8        0.01        1.40      2.00 o
  -2   4   8      102.29       81.30      4.15 o
  -1   4   8      188.03      165.20      5.94 o
   0   4   8       13.86       10.56      3.60 o
   1   4   8      246.37      232.45      5.04 o
   2   4   8      105.70       92.25      6.71 o
   3   4   8       81.63       75.14     13.61 o
   4   4   8      137.28      136.98      2.82 o
   5   4   8        0.88        1.02      3.03 o
   6   4   8       61.51       59.91      3.32 o
   7   4   8       17.43       23.32      2.38 o
  -5   5   8        1.44        1.99      1.53 o
  -4   5   8        0.39        1.51      1.77 o
  -3   5   8       18.06       24.86      2.63 o
  -2   5   8        3.20       10.35      3.55 o
  -1   5   8       36.69       24.58      3.75 o
   0   5   8        0.64        1.89      6.16 o
   1   5   8      332.34      332.72     12.40 o
   2   5   8       19.70       10.04      5.59 o
   3   5   8       10.86       11.41      2.00 o
   4   5   8       32.48       24.76      2.05 o
   5   5   8       51.37       49.52      2.77 o
   6   5   8       15.58       16.61      2.20 o
   7   5   8        1.38        3.14      2.19 o
  -5   6   8       43.52       29.89      1.62 o
  -4   6   8        6.91        7.27      1.41 o
  -3   6   8       10.61       11.69      1.63 o
  -2   6   8      104.51       96.96      2.92 o
  -1   6   8       58.18       50.79      2.49 o
   0   6   8       32.43       35.45      3.30 o
   1   6   8        0.26        3.16      3.28 o
   2   6   8       64.44       62.73      4.48 o
   3   6   8      171.50      189.84      6.03 o
   4   6   8       17.38       14.61      2.19 o
   5   6   8       29.40       25.32      2.07 o
   6   6   8       20.96       17.90      2.01 o
   7   6   8        7.83        9.51      3.33 o
  -4   7   8        4.22        6.19      1.65 o
  -3   7   8       27.35       27.83      1.53 o
  -2   7   8        7.07        8.70      2.31 o
  -1   7   8       14.17       16.47      2.10 o
   0   7   8        0.56        1.24      2.47 o
   1   7   8       55.19       51.74      5.34 o
   2   7   8       37.01       27.15      2.83 o
   3   7   8        9.60       12.44      3.14 o
   4   7   8        6.55        6.45      1.91 o
   5   7   8       35.59       29.77      3.25 o
   6   7   8        6.29        6.91      2.11 o
   7   7   8       41.54       57.34      3.10 o
  -3   8   8        7.92        5.42      1.39 o
  -2   8   8        6.67        9.15      2.76 o
  -1   8   8       27.10       28.17      2.24 o
   0   8   8        7.16        7.31      3.00 o
   1   8   8       27.60       26.01      2.52 o
   2   8   8        3.81        5.46      2.46 o
   3   8   8        2.40        0.08      2.33 o
   4   8   8       19.93       25.38      8.35 o
   5   8   8       20.99       25.24      1.94 o
   6   8   8        7.41        6.69      1.72 o
  -1   9   8        6.88       11.34      1.90 o
   0   9   8        0.16        0.81      2.24 o
   1   9   8       37.67       51.22      7.13 o
   2   9   8        2.37        5.88      1.54 o
   3   9   8        6.83        7.57      4.28 o
   4   9   8       28.29       33.55      5.06 o
   5   9   8       12.53       16.75      2.21 o
   2  10   8        2.92        1.95      1.57 o
   3  10   8       29.82       31.89      1.50 o
  -4  -6   9        2.90        4.82      1.36 o
  -3  -6   9        3.48        1.47      0.93 o
  -2  -6   9        0.59        2.51      1.53 o
  -1  -6   9        1.77        2.40      1.69 o
   0  -6   9        1.35       -0.60      1.36 o
  -6  -5   9        0.04        0.50      1.03 o
  -5  -5   9        7.65       11.08      3.09 o
  -4  -5   9        0.10        1.53      0.93 o
  -3  -5   9       17.98       17.34      1.56 o
  -2  -5   9        6.25        4.24      1.49 o
  -1  -5   9        0.32        0.85      1.43 o
   0  -5   9        8.54       10.84      4.28 o
   1  -5   9       15.24       12.96      2.93 o
   2  -5   9        0.88        1.25      3.67 o
  -6  -4   9        8.06        6.41      1.27 o
  -5  -4   9        5.91        9.43      3.38 o
  -4  -4   9       16.18       17.07      1.65 o
  -3  -4   9        3.42        2.02      1.42 o
  -2  -4   9        1.29        3.12      1.81 o
  -1  -4   9       42.58       46.92      1.62 o
   0  -4   9        0.37        1.00      1.38 o
   1  -4   9       11.89        9.42      1.53 o
   2  -4   9       27.03       29.09      4.25 o
   3  -4   9       44.15       61.13      4.61 o
  -7  -3   9       16.40       18.89      1.78 o
  -6  -3   9       16.44       14.84      1.52 o
  -5  -3   9        1.03        3.26      3.51 o
  -4  -3   9       11.62       10.41      1.48 o
  -3  -3   9        0.16        0.06      1.50 o
  -2  -3   9       85.22      103.23      2.70 o
  -1  -3   9       19.07       19.58      1.83 o
   0  -3   9      108.90      134.06      2.25 o
   1  -3   9        3.10        5.44      2.30 o
   2  -3   9        1.91        0.39      1.73 o
   3  -3   9       17.31       19.41      3.38 o
   4  -3   9        0.29        1.20      4.37 o
  -7  -2   9        4.70        6.35      1.38 o
  -6  -2   9        8.73        6.66      1.61 o
  -5  -2   9        8.79        4.57      1.81 o
  -4  -2   9        4.93        7.66      1.52 o
  -3  -2   9       22.69       16.51      1.41 o
  -2  -2   9        2.38        5.52      2.39 o
  -1  -2   9      205.62      252.54      4.89 o
   0  -2   9        5.76        5.21      1.25 o
   1  -2   9        6.20        4.91      1.97 o
   2  -2   9        0.03       -0.29      4.05 o
   3  -2   9        4.49        4.79      3.29 o
   4  -2   9        0.03        0.49      3.49 o
   5  -2   9       13.96       16.10      2.67 o
  -7  -1   9        1.84        2.47      0.96 o
  -6  -1   9       31.71       30.97      1.76 o
  -5  -1   9       17.72       16.53      1.92 o
  -4  -1   9       90.10       77.19     10.44 o
  -3  -1   9        0.32        2.45      1.76 o
  -2  -1   9       24.71       17.44      1.61 o
  -1  -1   9      154.00      135.50      7.86 o
   0  -1   9        0.92        4.52      6.84 o
   1  -1   9       79.67       73.83      3.94 o
   2  -1   9      358.36      390.08      8.05 o
   3  -1   9       23.86       23.68      3.42 o
   4  -1   9        2.05        4.69      3.70 o
   5  -1   9        0.19        2.21      4.16 o
   6  -1   9        4.38        7.00      2.92 o
  -7   0   9       11.72       13.07      1.85 o
  -6   0   9        4.31        4.98      1.34 o
  -5   0   9        0.37        1.15      1.61 o
  -4   0   9       66.11       58.55      3.48 o
  -3   0   9        2.51        3.81      1.94 o
  -2   0   9        5.45        0.43      3.69 o
  -1   0   9        7.44        6.71      3.49 o
   0   0   9       87.07       68.00      4.03 o
   1   0   9       26.88       20.69      7.00 o
   2   0   9        1.35        3.02      3.05 o
   3   0   9       53.20       48.13      3.03 o
   4   0   9       41.57       37.47      2.96 o
   5   0   9        0.64        3.55      2.55 o
   6   0   9       17.13       15.73      3.73 o
  -7   1   9       10.58       13.18      1.71 o
  -6   1   9       19.03       18.13      1.65 o
  -5   1   9       10.95       15.28      5.39 o
  -4   1   9      122.63      115.36      6.57 o
  -3   1   9       44.05       34.52      1.86 o
  -2   1   9      291.54      297.08     35.06 o
  -1   1   9        8.08        3.09      3.33 o
   0   1   9       32.12       22.89      3.39 o
   1   1   9       95.87      102.61      6.95 o
   2   1   9       52.13       55.20      7.90 o
   3   1   9        5.23        2.48      2.79 o
   4   1   9        2.54        2.94      2.53 o
   5   1   9       59.27       53.55      3.89 o
   6   1   9        0.69        0.75      4.03 o
   7   1   9        0.71        2.66      2.85 o
  -7   2   9        2.41        4.73      1.26 o
  -6   2   9        2.71        1.93      1.56 o
  -5   2   9      115.94      100.52      3.69 o
  -4   2   9      170.27      164.84      2.99 o
  -3   2   9       32.03       30.64      1.97 o
  -2   2   9        1.97        1.75      3.71 o
  -1   2   9      116.57       93.25      4.15 o
   0   2   9      373.77      354.31      7.15 o
   1   2   9      244.39      241.27      5.34 o
   2   2   9      154.33      141.20      5.18 o
   3   2   9       31.06       24.73      4.10 o
   4   2   9      109.96      102.91      3.52 o
   5   2   9       19.48       13.02      2.57 o
   6   2   9        8.37       10.26      2.40 o
   7   2   9        0.25       -1.35      3.55 o
  -6   3   9        8.03        9.21      1.55 o
  -5   3   9        6.50        1.47      2.51 o
  -4   3   9        6.43        4.57      1.45 o
  -3   3   9       31.48       24.13      2.38 o
  -2   3   9       19.12       14.91      1.94 o
  -1   3   9       55.78       39.42      3.70 o
   0   3   9       51.67       37.08      4.13 o
   1   3   9        0.59        1.54      3.83 o
   2   3   9       92.35       90.85      4.89 o
   3   3   9       68.96       57.73      5.06 o
   4   3   9       33.38       25.71      2.81 o
   5   3   9        2.02        4.54      3.05 o
   6   3   9       28.50       32.91      4.81 o
   7   3   9       34.58       43.34      4.53 o
  -6   4   9        1.58        2.18      1.40 o
  -5   4   9       41.90       48.75      8.28 o
  -4   4   9       32.39       39.59      2.58 o
  -3   4   9        0.46        1.76      1.91 o
  -2   4   9        3.10        0.47      2.84 o
  -1   4   9       24.35       16.48      3.87 o
   0   4   9        3.38        3.85      3.29 o
   1   4   9      232.96      211.45      4.68 o
   2   4   9      195.51      213.77      7.96 o
   3   4   9       37.65       25.81      3.03 o
   4   4   9      107.10       75.16      3.03 o
   5   4   9       15.76       15.56      2.47 o
   6   4   9        5.87       12.24      2.83 o
   7   4   9       19.52       22.84      2.89 o
  -5   5   9       36.82       44.64      4.22 o
  -4   5   9        0.95        2.01      1.64 o
  -3   5   9        0.02        5.06      2.47 o
  -2   5   9       17.19       20.90      3.23 o
  -1   5   9       39.97       35.45      5.63 o
   0   5   9        0.06       -1.80      3.30 o
   1   5   9      247.92      234.02      4.29 o
   2   5   9      286.96      279.13     12.59 o
   3   5   9       40.88       36.20      4.69 o
   4   5   9        1.72        3.70      2.03 o
   5   5   9        2.39        0.55      2.52 o
   6   5   9       56.05       53.27      2.41 o
   7   5   9        1.96        8.15      4.33 o
  -4   6   9        0.70        3.44      1.84 o
  -3   6   9       31.71       41.53      2.66 o
  -2   6   9       71.58       69.07      2.35 o
  -1   6   9       38.11       37.33      3.90 o
   0   6   9      164.85      196.00      4.70 o
   1   6   9       76.69       92.27      8.18 o
   2   6   9        2.16       -0.22      5.13 o
   3   6   9       15.15       13.64      2.26 o
   4   6   9        2.95        2.34      2.15 o
   5   6   9       18.84       22.13      2.41 o
   6   6   9       10.36       12.53      2.97 o
   7   6   9       11.48       12.33      2.60 o
  -3   7   9        9.34       10.54      1.31 o
  -2   7   9        0.64       -0.31      2.22 o
  -1   7   9       21.87       23.15      1.92 o
   0   7   9       47.36       45.73      2.74 o
   1   7   9       51.42       51.33      2.57 o
   2   7   9       29.02       24.06      4.16 o
   3   7   9        8.00        6.32      5.05 o
   4   7   9       25.05       19.21      2.53 o
   5   7   9       26.05       27.38      2.31 o
   6   7   9        0.12        1.04      2.77 o
   7   7   9       22.84       26.08      1.79 o
  -2   8   9        1.33        6.31      1.91 o
  -1   8   9        4.60        7.92      2.75 o
   0   8   9        8.77        5.33      3.05 o
   1   8   9       63.14       70.82      7.04 o
   2   8   9       35.58       37.93      5.04 o
   3   8   9        8.86        9.95      2.66 o
   4   8   9       11.53       12.29      4.50 o
   5   8   9        0.08        0.19      2.66 o
   6   8   9        3.46        3.94      1.54 o
  -1   9   9        0.21       -0.25      1.54 o
   0   9   9        1.54        3.29      2.14 o
   1   9   9       30.96       34.29      2.69 o
   2   9   9        3.98        6.70      1.99 o
   3   9   9       39.91       54.54      1.92 o
   4   9   9       34.32       39.40      7.10 o
   5   9   9       11.72       13.96      1.95 o
  -2  -6  10        4.32        5.03      1.15 o
  -4  -5  10        2.26        3.04      1.05 o
  -3  -5  10        0.76        2.04      1.21 o
  -2  -5  10        1.11        0.18      1.88 o
  -1  -5  10       48.23       64.90      2.17 o
   0  -5  10       21.73       20.93      1.79 o
   1  -5  10        0.02       -1.23      3.43 o
  -6  -4  10        0.44        1.99      0.88 o
  -5  -4  10        2.78        1.50      1.27 o
  -4  -4  10       13.54       13.76      1.16 o
  -3  -4  10        5.12        5.82      3.69 o
  -2  -4  10        2.87        6.89      2.11 o
  -1  -4  10        3.26        4.30      1.26 o
   0  -4  10       67.91       80.30      3.95 o
   1  -4  10       19.80       22.01      1.82 o
   2  -4  10        7.88        6.55      4.25 o
   3  -4  10        0.51        2.31      3.02 o
  -6  -3  10        5.81        8.68      1.56 o
  -5  -3  10        2.60        3.51      1.78 o
  -4  -3  10       22.14       26.88      1.83 o
  -3  -3  10        4.38        3.84      1.28 o
  -2  -3  10        3.76        2.35      1.47 o
  -1  -3  10       69.69       83.58      4.71 o
   0  -3  10       12.52        7.77      8.84 o
   1  -3  10       10.45        1.50      2.24 o
   2  -3  10        7.99        5.94      5.24 o
   3  -3  10       10.86       15.47      4.79 o
   4  -3  10       23.72       31.65      3.67 o
  -7  -2  10        9.62        9.82      1.08 o
  -6  -2  10        0.22        1.15      1.31 o
  -5  -2  10        9.61        6.23      1.68 o
  -4  -2  10       43.22       48.99      2.02 o
  -3  -2  10       11.86       10.09      1.34 o
  -2  -2  10        9.63       10.96      1.34 o
  -1  -2  10        0.74        3.01      2.11 o
   0  -2  10       20.74       23.33      5.34 o
   1  -2  10       18.43       13.18      2.15 o
   2  -2  10       39.60       38.12      5.39 o
   3  -2  10       14.31       12.59      5.70 o
   4  -2  10        0.57        6.20      4.46 o
  -7  -1  10        0.24       -0.26      0.86 o
  -6  -1  10        2.96        2.64      1.39 o
  -5  -1  10       16.48       12.06      1.76 o
  -4  -1  10       25.81       25.20      1.72 o
  -3  -1  10       30.86       41.19      1.94 o
  -2  -1  10      117.30      116.84      2.68 o
  -1  -1  10       52.49       50.48      1.92 o
   0  -1  10       17.37       14.93      2.05 o
   1  -1  10       74.78       64.54      4.23 o
   2  -1  10        2.83        3.89      3.36 o
   3  -1  10       24.00       27.52      5.54 o
   4  -1  10       58.28       70.64      3.91 o
   5  -1  10        4.61        7.43      4.23 o
  -7   0  10        9.01        7.90      1.34 o
  -6   0  10        6.64        8.80      1.14 o
  -5   0  10        2.31        1.04      1.48 o
  -4   0  10        9.53        9.82      1.48 o
  -3   0  10        1.60        3.28      1.63 o
  -2   0  10      363.54      410.18      3.12 o
  -1   0  10       78.58       90.24      2.23 o
   0   0  10       41.38       33.55      2.45 o
   1   0  10       11.76        8.29      2.28 o
   2   0  10       10.70        7.80      4.44 o
   3   0  10        6.81        8.55      4.56 o
   4   0  10       10.64        9.55      3.38 o
   5   0  10       42.38       41.79      2.88 o
   6   0  10        0.27        0.34      2.99 o
  -7   1  10        3.03        5.52      1.09 o
  -6   1  10       13.11       12.88      1.44 o
  -5   1  10       33.36       39.83      1.92 o
  -4   1  10        6.56        3.93      1.68 o
  -3   1  10        5.31        6.24      1.68 o
  -2   1  10       65.59       58.96      6.49 o
  -1   1  10      204.47      224.97      2.58 o
   0   1  10       56.93       48.66      4.72 o
   1   1  10      211.69      223.71     10.17 o
   2   1  10       48.95       43.01      7.37 o
   3   1  10        7.69       10.52      4.32 o
   4   1  10       25.35       24.23      3.29 o
   5   1  10       25.24       35.59      3.53 o
   6   1  10        1.64        4.95      3.75 o
  -6   2  10        7.99        9.46      1.96 o
  -5   2  10       63.08       71.58      2.93 o
  -4   2  10       92.49       92.47      7.32 o
  -3   2  10        9.13        5.27      1.68 o
  -2   2  10       16.88       14.62      1.88 o
  -1   2  10        1.85        5.51      4.09 o
   0   2  10        2.61        1.98      4.06 o
   1   2  10        4.74        1.36      4.37 o
   2   2  10      118.42       96.66      6.34 o
   3   2  10       84.95       77.16      5.31 o
   4   2  10       36.45       22.81      3.09 o
   5   2  10        5.49        7.80      2.95 o
   6   2  10        4.17        0.26      3.72 o
  -6   3  10       13.85       17.02      4.30 o
  -5   3  10       11.31        9.47      1.53 o
  -4   3  10        0.73        1.67      2.25 o
  -3   3  10        3.65        2.64      3.28 o
  -2   3  10       12.36       10.05      1.68 o
  -1   3  10       22.27       20.06      4.36 o
   0   3  10        3.43       10.41      5.95 o
   1   3  10       69.42       60.12      8.41 o
   2   3  10        0.72        5.51      4.83 o
   3   3  10        0.28        5.45      4.11 o
   4   3  10      189.18      164.51      9.51 o
   5   3  10       80.19       87.21      8.25 o
   6   3  10       26.64       19.71      3.27 o
   7   3  10       19.27       23.01      3.12 o
  -5   4  10        1.26        3.08      1.78 o
  -4   4  10       35.88       37.62      1.70 o
  -3   4  10        0.07        0.21      2.16 o
  -2   4  10       43.29       38.95      2.65 o
  -1   4  10       15.07       11.23      2.37 o
   0   4  10       15.19       10.22      3.10 o
   1   4  10       28.59       21.31      3.69 o
   2   4  10       24.10       20.03      4.69 o
   3   4  10       25.32       28.19      4.97 o
   4   4  10       65.91       67.37      3.05 o
   5   4  10        6.96        6.23      3.02 o
   6   4  10        0.16        0.28      3.43 o
   7   4  10        9.60       12.62      2.83 o
  -5   5  10       15.56       18.49      1.11 o
  -4   5  10        5.10        7.07      1.47 o
  -3   5  10        1.18        4.00      1.86 o
  -2   5  10       89.88       93.24      2.91 o
  -1   5  10       19.86       23.52      2.93 o
   0   5  10       80.94       83.61      3.83 o
   1   5  10      121.98      108.08      5.58 o
   2   5  10      133.07      116.08      5.02 o
   3   5  10       52.35       38.57      3.25 o
   4   5  10       26.84       20.04      2.43 o
   5   5  10        2.06        3.56      2.52 o
   6   5  10       36.11       40.68      9.14 o
   7   5  10        0.47       -0.31      2.79 o
  -4   6  10       12.65       13.85      2.55 o
  -3   6  10       10.18        9.26      2.30 o
  -2   6  10        9.56       13.06      2.39 o
  -1   6  10       22.68       23.44      2.39 o
   0   6  10       67.19       59.68      3.97 o
   1   6  10       67.29       70.37      6.03 o
   2   6  10        5.59        1.92      4.12 o
   3   6  10        1.53        1.03      3.20 o
   4   6  10        1.18        1.26      2.19 o
   5   6  10       11.90       13.36      2.52 o
   6   6  10        2.77        2.14      2.31 o
   7   6  10       28.88       34.83      3.47 o
  -3   7  10        6.83        7.41      1.58 o
  -2   7  10        3.17        1.65      2.75 o
  -1   7  10        3.69        4.70      1.92 o
   0   7  10       20.22       21.75      3.43 o
   1   7  10        5.21        5.69      2.38 o
   2   7  10       76.25      102.50      4.51 o
   3   7  10        6.30        8.35      4.13 o
   4   7  10       63.39       52.61      2.81 o
   5   7  10       26.05       20.25      3.18 o
   6   7  10       12.14        9.90      2.87 o
  -2   8  10        2.17        2.64      1.79 o
  -1   8  10        1.75        5.00      2.53 o
   0   8  10        1.27        1.95      3.06 o
   1   8  10        1.23        3.63      2.51 o
   2   8  10        1.46        2.16      2.15 o
   3   8  10        1.68        2.41      2.22 o
   4   8  10       38.45       43.60      6.22 o
   5   8  10        6.21        4.77      1.53 o
   6   8  10       15.28       14.94      1.93 o
   0   9  10       21.45       26.62      2.01 o
   1   9  10        1.16        5.55      2.31 o
   2   9  10       11.52       16.86      2.49 o
   3   9  10       26.56       43.73      1.69 o
   4   9  10        9.15       11.02      1.95 o
  -3  -5  11        0.95        2.68      1.29 o
  -2  -5  11        6.18        6.59      1.49 o
  -1  -5  11        0.95        0.88      1.36 o
  -5  -4  11        2.00       -0.06      1.38 o
  -4  -4  11        1.43        2.18      1.74 o
  -3  -4  11        1.76        2.34      1.85 o
  -2  -4  11        1.61        1.41      1.98 o
   0  -4  11       10.32        7.68      1.35 o
   1  -4  11        4.59        5.61      1.55 o
   2  -4  11       13.00        4.37      3.13 o
  -6  -3  11        2.06        3.10      1.20 o
  -5  -3  11        1.45        0.61      1.18 o
  -4  -3  11        0.53        4.43      2.09 o
  -3  -3  11       12.18       15.01      3.20 o
  -2  -3  11       53.32       60.61      1.92 o
  -1  -3  11       15.73       15.53      1.73 o
   0  -3  11       45.73       49.47      5.49 o
   1  -3  11       10.22        4.88      1.83 o
   2  -3  11        0.11        1.25      4.60 o
   3  -3  11        0.00       -1.84      3.93 o
  -6  -2  11        1.36        2.66      1.02 o
  -5  -2  11        3.32        3.37      1.39 o
  -4  -2  11       25.47       32.56      1.81 o
  -3  -2  11        4.03        6.28      2.13 o
  -2  -2  11        1.47        1.08      3.19 o
  -1  -2  11        5.73       10.30      2.60 o
   0  -2  11       47.30       47.75      6.95 o
   1  -2  11       36.42       28.55      3.15 o
   2  -2  11        1.42       -0.47      5.28 o
   3  -2  11       12.50       13.58      5.19 o
   4  -2  11        4.38        6.67      4.32 o
  -6  -1  11        0.04        0.32      1.16 o
  -5  -1  11        0.21       -0.33      1.95 o
  -4  -1  11        0.64        0.61      1.93 o
  -3  -1  11       19.55       13.30      1.29 o
  -2  -1  11        0.14        1.60      2.45 o
  -1  -1  11      105.85      121.96      2.81 o
   0  -1  11       28.98       28.29      2.34 o
   1  -1  11       25.31       29.03      2.26 o
   2  -1  11       10.60        2.05      4.77 o
   3  -1  11        1.24       -0.80      5.67 o
   4  -1  11        1.82        1.62      2.87 o
  -6   0  11        0.74        2.54      1.15 o
  -5   0  11       14.88       17.80      1.81 o
  -4   0  11       22.19       21.86      1.40 o
  -3   0  11       10.68        8.31      1.57 o
  -2   0  11        0.01        0.74      1.88 o
  -1   0  11        2.69        3.68      1.82 o
   0   0  11       18.48       12.88      2.24 o
   1   0  11       79.33       70.52      4.61 o
   2   0  11        2.32        4.33      4.51 o
   3   0  11        6.24        9.42      5.62 o
   4   0  11       26.33       27.36      3.41 o
   5   0  11       26.37       37.44      3.00 o
  -6   1  11        0.60        0.54      1.67 o
  -5   1  11      114.12      144.92      4.02 o
  -4   1  11       31.59       27.04      7.49 o
  -3   1  11       14.23       13.50      1.60 o
  -2   1  11        8.43        9.30      3.55 o
  -1   1  11        8.84        1.84      2.73 o
   0   1  11        7.72        6.02      1.89 o
   1   1  11        0.13       -0.16      4.34 o
   2   1  11      259.34      242.77     15.28 o
   3   1  11       52.18       54.86      4.96 o
   4   1  11        6.24        5.94      3.22 o
   5   1  11        1.42        5.60      2.68 o
  -6   2  11        9.76        9.87      1.53 o
  -5   2  11        4.67        7.47      1.64 o
  -4   2  11        8.87       11.77      2.42 o
  -3   2  11       41.84       42.98      1.99 o
  -2   2  11        0.12        0.01      2.92 o
  -1   2  11       11.51        9.92      2.93 o
   0   2  11       13.87       12.45      2.79 o
   1   2  11        0.89        3.92      4.23 o
   2   2  11        2.41        2.67      4.26 o
   3   2  11       10.88        8.07      5.01 o
   4   2  11        0.29        3.30      3.07 o
   5   2  11       17.11       20.71      3.38 o
   6   2  11        0.10        0.49      2.51 o
  -5   3  11        4.07        2.63      2.55 o
  -4   3  11       12.90       13.10      2.34 o
  -3   3  11        0.54        2.95      2.20 o
  -2   3  11       20.19       15.29      2.43 o
  -1   3  11      111.49      108.81     15.70 o
   0   3  11       62.37       53.71      4.99 o
   1   3  11      140.04      125.24     13.51 o
   2   3  11       34.19       29.39      9.24 o
   3   3  11        9.26       17.30      8.28 o
   4   3  11        5.66        0.88      3.34 o
   5   3  11        0.51        3.26      3.08 o
   6   3  11        4.88        6.95      3.39 o
  -5   4  11        0.56        1.75      1.23 o
  -4   4  11        3.08        2.48      1.62 o
  -3   4  11        9.92        7.65      1.69 o
  -2   4  11       24.37       21.85      2.56 o
  -1   4  11       14.82       11.79      2.28 o
   0   4  11        4.76       -0.15      4.14 o
   1   4  11      349.87      342.48      6.50 o
   2   4  11       10.58       11.41      4.56 o
   3   4  11        1.11       -0.81      4.78 o
   4   4  11        2.56        7.22      2.74 o
   5   4  11        2.54        6.74      2.86 o
   6   4  11        0.70        2.65      2.75 o
  -4   5  11        0.88        0.53      1.96 o
  -3   5  11        0.31        2.22      1.84 o
  -2   5  11      122.74      128.63      3.18 o
  -1   5  11        6.93        6.22      2.49 o
   0   5  11      167.39      173.40      7.03 o
   1   5  11        2.18        3.96      6.60 o
   2   5  11       13.00        3.02      4.23 o
   3   5  11      106.97       85.23      7.89 o
   4   5  11        2.03        4.36      3.70 o
   5   5  11        6.10        5.30      2.50 o
   6   5  11        6.13        7.78      2.44 o
  -3   6  11        5.23        7.93      3.06 o
  -2   6  11        0.98        1.62      2.69 o
  -1   6  11        0.03        7.15      3.72 o
   0   6  11       17.63       24.88      2.81 o
   1   6  11       17.63       15.47      4.07 o
   2   6  11        2.07        5.01      5.18 o
   3   6  11       14.38       16.38      2.83 o
   4   6  11        2.53       -0.02      2.80 o
   5   6  11       19.97       16.08      2.34 o
   6   6  11        2.61        3.46      2.06 o
  -3   7  11        4.09        5.61      1.23 o
  -2   7  11       10.87       12.37      1.94 o
  -1   7  11        9.08       11.83      1.83 o
   0   7  11       14.17       13.66      2.95 o
   1   7  11        5.72        6.72      3.38 o
   2   7  11       33.09       31.24      5.08 o
   3   7  11        0.46        3.35      4.85 o
   4   7  11       34.99       33.22      4.30 o
   5   7  11       15.40       11.98      2.76 o
   6   7  11        7.26        6.84      2.18 o
  -1   8  11        3.65        5.44      2.79 o
   0   8  11        8.18        8.13      2.15 o
   1   8  11       18.70       18.54      3.37 o
   2   8  11        1.38        2.45      3.21 o
   3   8  11        2.02        3.57      1.98 o
   4   8  11       29.38       33.56      7.01 o
   5   8  11        0.89        1.18      2.06 o
   1   9  11        1.15        3.00      1.95 o
   2   9  11        0.56        2.29      2.13 o
   3   9  11       22.78       23.28      2.07 o
  -4  -4  12        0.20       -0.69      1.16 o
  -3  -4  12        1.43        5.87      1.49 o
  -2  -4  12       32.95       50.81      1.76 o
  -1  -4  12        0.08        1.02      1.50 o
  -5  -3  12       11.64        7.11      1.32 o
  -4  -3  12        3.20        2.08      1.73 o
  -3  -3  12        2.59        2.02      2.13 o
  -2  -3  12        0.15        0.50      1.48 o
  -1  -3  12       64.83       96.43      5.16 o
   0  -3  12       10.89       16.26      1.44 o
   1  -3  12        5.33        4.55      1.88 o
   2  -3  12        6.07        4.66      1.37 o
  -5  -2  12       11.05       15.91      3.58 o
  -4  -2  12        6.36        4.34      2.16 o
  -3  -2  12        3.58        4.11      2.56 o
  -2  -2  12        3.70        2.17      2.32 o
  -1  -2  12        3.11        1.00      1.68 o
   0  -2  12        0.05        3.27      2.41 o
   1  -2  12        6.92        5.07      1.85 o
   2  -2  12       75.19       63.64      5.34 o
   3  -2  12        7.21       10.33      4.39 o
  -6  -1  12        2.07        3.88      1.12 o
  -5  -1  12        0.01       -0.02      1.59 o
  -4  -1  12        7.67       14.14      2.24 o
  -3  -1  12        1.29        4.24      1.76 o
  -2  -1  12        0.10        2.18      3.35 o
  -1  -1  12        1.49        4.47      2.43 o
   0  -1  12       28.00       23.51      1.73 o
   1  -1  12       32.25       30.41      2.24 o
   2  -1  12        0.04        2.38      5.65 o
   3  -1  12       12.97        7.17      5.46 o
   4  -1  12       33.80       54.37      4.82 o
  -6   0  12       14.12       13.20      1.29 o
  -5   0  12       10.39       11.02      1.06 o
  -4   0  12       20.10       25.32      1.41 o
  -3   0  12       31.04       33.90      2.07 o
  -2   0  12       20.55       16.04      2.82 o
  -1   0  12       17.84       13.20      1.85 o
   0   0  12       54.24       46.69      2.02 o
   1   0  12       16.89        9.51      6.40 o
   2   0  12       21.27       19.20      4.97 o
   3   0  12       16.98       12.51      5.94 o
   4   0  12        5.45       17.31      5.62 o
  -6   1  12        0.04        0.21      1.16 o
  -5   1  12       53.58       68.72      2.29 o
  -4   1  12       27.78       35.03      2.05 o
  -3   1  12       41.61       54.66      4.64 o
  -2   1  12       18.24       13.84      2.94 o
  -1   1  12       55.76       57.20      6.55 o
   0   1  12       30.62       25.35      3.19 o
   1   1  12       41.75       72.55     12.10 o
   2   1  12        1.34        6.38      4.63 o
   3   1  12        0.35        6.24      5.61 o
   4   1  12       35.85       44.96      6.02 o
   5   1  12        0.14       -0.77      3.85 o
  -5   2  12        5.15        5.32      1.35 o
  -4   2  12       18.04       18.85      1.37 o
  -3   2  12        6.99        5.52      1.50 o
  -2   2  12        1.47        2.58      1.94 o
  -1   2  12       83.83       86.51     13.71 o
   0   2  12        6.71        7.44      7.92 o
   1   2  12        9.20        8.59      2.55 o
   2   2  12        0.90        2.49      5.17 o
   3   2  12        7.55        7.69      5.27 o
   5   2  12        9.13       15.64      2.82 o
  -5   3  12        0.64        2.85      1.93 o
  -4   3  12       13.05       18.82      1.42 o
  -3   3  12        4.11        4.10      2.14 o
  -2   3  12       11.04       11.13      2.03 o
  -1   3  12        5.24        7.63      2.84 o
   0   3  12        0.10        6.84      6.90 o
   1   3  12      123.61      103.08      8.94 o
   2   3  12       49.07       58.31      9.02 o
   3   3  12       33.84       26.29      8.36 o
   4   3  12       23.60       23.69      4.75 o
   5   3  12       22.40       30.45      4.50 o
   6   3  12        0.05        8.90      3.20 o
  -4   4  12        0.12        4.35      1.49 o
  -3   4  12        6.26        5.40      3.20 o
  -2   4  12       11.77       10.19      2.26 o
  -1   4  12        4.93        5.03      2.19 o
   0   4  12        0.05        1.96      4.36 o
   1   4  12       48.22       47.76      6.74 o
   2   4  12       59.90       55.56      4.88 o
   3   4  12       56.53       54.57      4.07 o
   4   4  12        0.06        4.81      4.05 o
   5   4  12        5.02        0.94      2.73 o
   6   4  12       20.47       19.36      3.92 o
  -4   5  12        0.06        0.05      3.36 o
  -3   5  12        9.68       14.98      2.14 o
  -2   5  12       23.26       24.68      2.52 o
  -1   5  12        1.13        4.01      3.88 o
   0   5  12       58.52       58.68      4.16 o
   1   5  12       76.18       77.71     20.53 o
   2   5  12       19.26       19.38      4.35 o
   3   5  12        7.88        7.03      2.93 o
   4   5  12        1.31        5.11      3.94 o
   5   5  12       41.24       38.68      6.06 o
   6   5  12       10.38       14.03      3.51 o
  -3   6  12       10.80       12.28      1.73 o
  -2   6  12       11.20       10.78      2.12 o
  -1   6  12        1.16        4.60      2.97 o
   0   6  12        4.31        6.83      3.52 o
   1   6  12        0.00        6.93      3.97 o
   2   6  12        3.33       16.09      8.99 o
   3   6  12        6.39        2.94      3.37 o
   4   6  12       17.26       19.88      2.95 o
   5   6  12       25.58       29.34      3.35 o
  -2   7  12        8.61        6.01      2.34 o
  -1   7  12        6.43        5.13      1.57 o
   0   7  12        0.02        1.57      2.60 o
   1   7  12       14.04       13.51      2.88 o
   2   7  12        4.75        4.82      4.58 o
   3   7  12        1.48        1.35      2.83 o
   4   7  12       12.33       13.74      3.65 o
   5   7  12        0.04        0.30      2.03 o
   0   8  12       11.43       12.81      2.48 o
   1   8  12       11.52       10.95      2.91 o
   2   8  12        1.37        0.68      2.90 o
   3   8  12       22.28       20.21      2.95 o
  -3  -3  13        0.54        1.79      1.47 o
  -2  -3  13        0.01        5.90      1.77 o
  -1  -3  13        9.12       14.14      1.83 o
   0  -3  13        4.34        1.98      1.64 o
  -3  -2  13        8.12        9.64      1.43 o
  -2  -2  13        0.31        1.67      2.23 o
  -1  -2  13        0.92        2.47      2.29 o
   0  -2  13        0.15        2.64      2.17 o
   1  -2  13        6.05        8.41      1.82 o
   2  -2  13        0.02        3.34      4.01 o
  -4  -1  13        0.74        2.52      1.71 o
  -3  -1  13        1.02        0.03      1.55 o
  -2  -1  13       27.23       38.65      4.33 o
  -1  -1  13       17.14       20.86      2.67 o
   0  -1  13        5.30        4.81      2.44 o
   1  -1  13        0.00        0.94      2.78 o
   2  -1  13        1.34        6.16      4.94 o
   3  -1  13        0.01        1.86      1.46 o
  -5   0  13       18.41       20.87      8.30 o
  -3   0  13        3.92        3.33      1.32 o
  -2   0  13       26.51       34.28      1.88 o
  -1   0  13       25.95       24.07      2.85 o
   0   0  13        3.61        5.25      2.60 o
   1   0  13       45.16       56.67     11.11 o
   2   0  13        0.07        0.65      5.74 o
   3   0  13        0.60        4.41      5.45 o
  -5   1  13        4.76        9.02      2.84 o
  -4   1  13        7.27        6.33      2.17 o
  -3   1  13        4.58        4.58      1.78 o
  -2   1  13        4.70        3.76      1.85 o
   0   1  13       24.70       24.86      3.90 o
   1   1  13       10.51       12.17      2.31 o
   2   1  13        5.21        7.25      5.83 o
   3   1  13        9.87       11.56      4.63 o
   4   1  13        0.01        2.97      4.71 o
  -5   2  13       13.98        9.04      1.25 o
  -4   2  13        0.04        1.85      1.32 o
  -3   2  13        0.72        0.75      2.50 o
  -2   2  13       59.51       67.23      2.19 o
  -1   2  13       13.99       13.87      3.83 o
   0   2  13       22.36       21.72      5.68 o
   1   2  13       63.26       70.28      5.56 o
   2   2  13        8.72        8.16      2.53 o
   3   2  13        1.35        3.23      8.12 o
   4   2  13       11.24       16.60      5.27 o
   5   2  13        6.32        3.62      3.53 o
  -4   3  13       10.79       13.72      1.20 o
  -3   3  13        0.47       -0.04      2.25 o
  -2   3  13        8.26       12.86      1.99 o
  -1   3  13       15.23       20.58      2.51 o
   0   3  13       33.33       27.98      7.76 o
   1   3  13       21.37        7.49      8.17 o
   2   3  13        3.62        4.04      6.85 o
   3   3  13       17.20        8.63      7.46 o
   4   3  13       22.30       27.10      4.13 o
   5   3  13        4.03        1.70      4.23 o
  -4   4  13        0.06        0.51      3.95 o
  -3   4  13        0.54        2.68      1.84 o
  -2   4  13       39.41       47.09      2.54 o
  -1   4  13        1.25        0.88      2.14 o
   0   4  13       35.17       37.01      3.74 o
   1   4  13       14.76       17.47      4.85 o
   2   4  13        4.43       10.35      5.99 o
   3   4  13       13.90       14.57      3.55 o
   4   4  13        0.28        3.09      5.31 o
   5   4  13        0.31       -0.76      4.04 o
  -3   5  13       16.76       17.38      1.93 o
  -2   5  13        0.21       -0.10      2.07 o
  -1   5  13        7.95        5.98      3.08 o
   0   5  13       59.35       63.49      4.92 o
   1   5  13       39.05       35.31      7.36 o
   2   5  13        0.36       -0.25      5.27 o
   3   5  13        0.06        3.19      2.95 o
   4   5  13       13.04       12.11      3.11 o
   5   5  13        2.40        4.87      3.33 o
  -3   6  13       15.07       11.97      1.70 o
  -2   6  13        3.85        6.20      1.75 o
  -1   6  13       10.28       14.24      2.71 o
   0   6  13        7.45        9.42      3.22 o
   1   6  13        5.21        4.19      4.56 o
   2   6  13       62.12       55.24      5.04 o
   3   6  13        6.31        6.98      4.91 o
   4   6  13       15.18       11.16      2.48 o
   5   6  13        6.30        6.92      2.40 o
  -1   7  13       16.12       15.85      2.04 o
   0   7  13        1.00        0.06      2.27 o
   1   7  13       24.08       22.70      3.45 o
   2   7  13        0.86        7.15      3.17 o
   3   7  13        6.26        6.57      2.53 o
   1   8  13        1.18       -0.55      2.26 o
   2   8  13        7.75        6.23      2.40 o
   3   8  13       36.80       28.46      2.26 o
  -2  -2  14        5.59        8.66      1.81 o
  -1  -2  14       23.57       40.25      1.95 o
   0  -2  14        2.12        2.30      1.67 o
  -3  -1  14        1.86       -0.97      1.51 o
  -2  -1  14        2.71        5.68      2.22 o
  -1  -1  14       15.27       15.58      1.49 o
   0  -1  14        4.33        6.17      2.14 o
   1  -1  14       31.49       44.78      2.04 o
   2  -1  14        1.25       -0.36      1.44 o
  -4   0  14        1.66       -0.02      1.33 o
  -3   0  14        3.44       -0.16      1.39 o
  -2   0  14        0.14        1.66      1.53 o
  -1   0  14        0.05        0.91      2.49 o
   0   0  14        0.38        0.21      2.37 o
   2   0  14       38.35       49.95      2.10 o
  -4   1  14        0.07        1.00      1.02 o
  -3   1  14        1.25        1.21      2.03 o
  -2   1  14        0.18        1.14      1.64 o
  -1   1  14        7.03        7.20      2.62 o
   0   1  14        3.80        3.85      2.59 o
   1   1  14        6.24       10.00      2.39 o
   2   1  14        0.76        2.85      2.10 o
   3   1  14        0.20        0.50      1.73 o
  -4   2  14        8.79       13.30      2.22 o
  -2   2  14        6.14        8.66      1.70 o
  -1   2  14        0.26        0.64      2.70 o
   0   2  14       27.57       34.48      2.76 o
   1   2  14        7.41        8.32      2.48 o
   2   2  14       15.92       18.56      2.14 o
   3   2  14        9.24        6.59      6.65 o
   4   2  14       14.91       17.33      4.04 o
  -4   3  14        2.44        2.58      4.61 o
  -3   3  14        1.52        3.19      1.81 o
  -2   3  14       16.11       21.49      4.33 o
  -1   3  14        8.22        6.99      1.76 o
   0   3  14        4.32        4.27      6.01 o
   1   3  14       36.64       33.05      6.37 o
   2   3  14        0.49        0.00      6.49 o
   3   3  14        0.01        2.73      4.30 o
   4   3  14        0.11       -2.09      3.99 o
  -3   4  14        0.12        1.25      1.34 o
  -2   4  14       26.37       30.15      2.99 o
  -1   4  14        6.21        5.77      2.16 o
   0   4  14       77.32       69.09      8.21 o
   1   4  14       10.39        7.78      5.44 o
   2   4  14        0.05        1.94      2.95 o
   3   4  14        9.42        8.42      3.14 o
   4   4  14        0.08        1.48      2.98 o
  -3   5  14        7.99        7.05      1.25 o
  -2   5  14        0.21        0.20      1.71 o
  -1   5  14        0.15        1.93      3.93 o
   0   5  14        1.88        6.64      1.80 o
   1   5  14        3.26        3.15      2.50 o
   2   5  14        7.56        8.90      4.89 o
   3   5  14        1.03       -0.35      2.54 o
   4   5  14        5.22        2.63      2.47 o
  -2   6  14        0.31       -0.40      1.24 o
  -1   6  14        5.11        4.48      3.61 o
   1   6  14        0.11       -0.14      4.13 o
   2   6  14       16.79       16.39      4.31 o
   3   6  14        0.24        4.39      4.29 o
   0   7  14        0.76        0.26      1.19 o
   1   7  14        2.98        6.29      2.78 o
   2   7  14        0.81        2.45      2.71 o
  -1  -1  15        0.07       -0.56      1.52 o
   0  -1  15       19.76       23.66      1.42 o
  -1   0  15        2.60        3.74      1.26 o
   0   0  15        6.69        9.70      1.23 o
   1   0  15        2.66        2.36      2.16 o
  -3   1  15        0.08        1.62      1.43 o
  -2   1  15        0.55        0.16      1.75 o
  -1   1  15       10.40       13.45      1.56 o
   0   1  15       13.92       17.17      2.30 o
   1   1  15        0.01       -1.13      6.71 o
   2   1  15        0.29       -0.91      5.36 o
  -3   2  15        4.34        4.94      1.53 o
  -2   2  15       13.35       12.75      3.99 o
  -1   2  15        2.42        3.19      1.50 o
   1   2  15       14.95       17.46      2.05 o
   2   2  15       11.52       12.15      6.22 o
   3   2  15        0.00        5.20      3.45 o
  -3   3  15        7.50        7.75      1.80 o
  -2   3  15       18.03       20.09      1.84 o
  -1   3  15       12.02       12.24      1.81 o
   0   3  15       17.27       22.23      6.16 o
   1   3  15        5.62        3.53      5.65 o
   2   3  15       13.60        7.54      3.08 o
   3   3  15        2.80        3.65      2.82 o
  -2   4  15       14.41       19.36      2.13 o
  -1   4  15        4.91        2.78      3.07 o
   0   4  15       55.90       57.99     10.51 o
   1   4  15       18.64       11.41      1.85 o
   2   4  15        0.15        5.60      5.05 o
   3   4  15        0.81        0.95      2.89 o
  -2   5  15        2.28        1.41      1.23 o
  -1   5  15        0.47        2.35      2.45 o
   0   5  15        4.35        5.92      3.01 o
   1   5  15        6.99        9.88      4.27 o
   2   5  15        7.34        6.94      4.29 o
   3   5  15        7.76        4.38      4.23 o
   1   6  15        6.64        3.72      3.31 o
   2   6  15        2.12        3.56      3.46 o
  -1   2  16        0.85       -0.33      1.43 o
   0   2  16        0.29        0.54      1.37 o
   1   2  16        4.08        3.34      1.22 o
  -1   3  16        7.48        6.78      1.44 o
   0   3  16        8.84        9.62      1.45 o
   1   3  16        0.30        2.42      1.40 o
   0   4  16        2.72        4.95      1.35 o
   1   4  16        0.47        2.41      3.71 o
 
